# Supplementary material for: Does inflammatory bowel disease promote kidney diseases: a mendelian randomization study with populations of European ancestry
Source: BMC Med Genomics. 2023 Sep 26;16:225. doi: 10.1186/s12920-023-01644-2 (PMC10521387; doi:10.1186/s12920-023-01644-2)
Supplement: Supplementary file 2 — Supplementary Material 2 [file 12920_2023_1644_MOESM2_ESM.xls]

## Sheet: Table S1
Supplemental Table S1. Top SNPs for inflammatory bowel disease (P <1e08) on IgAN
Notes: Estimated variance explained by genetic instruments was the sum of estimated variance explained by each variant.
SNP	EA	OA	Beta for exposure	SE for exposure	P value for exposure	Beta for outcome	SE for outcome	P value for outcome	EAF	Sample size (exposure)	R2	F
rs10142466	G	A	-0.0580054	0.010146	1.08365e-08	-0.0345523	0.0764312	0.651219	0.5065	65642	0.000441823	29.014
rs10758669	A	C	-0.148762	0.0102138	4.69894e-48	-0.0953013	0.0860179	0.267895	0.6504	65642	0.00112559	73.9668
rs10800309	G	A	-0.132111	0.010405	6.1546e-37	-0.226232	0.0859932	0.00851824	0.6578	65642	0.000981231	64.4713
rs10878302	A	T	0.112429	0.0192561	5.26393e-09	0.0889933	0.153422	0.561877	0.92855	65642	0.000451216	29.6312
rs10956252	G	C	0.0834795	0.0101714	2.26204e-16	0.0652113	0.0826106	0.429889	0.6189	65642	0.000634269	41.6598
rs11152949	G	A	0.105057	0.0106717	7.2477e-23	0.0929711	0.0824144	0.259281	0.3195	65642	0.000760792	49.9764
rs11230563	T	C	-0.081194	0.0105845	1.70608e-14	0.0028408	0.085059	0.973358	0.348	65642	0.000592827	38.9362
rs11677953	A	G	0.0790564	0.0100145	2.92213e-15	0.036006	0.0861549	0.676004	0.3969	65642	0.000610073	40.0697
rs11691685	G	A	-0.122467	0.0187977	7.26942e-11	-0.0121885	0.13457	0.927831	0.08024	65642	0.000503487	33.0656
rs11713774	C	T	0.0942858	0.0142704	3.91922e-11	0.0671638	0.116119	0.56299	0.1427	65642	0.000510604	33.5332
rs11793497	G	A	0.156206	0.0100484	1.70844e-54	0.145247	0.0794719	0.0676021	0.423	65642	0.00120137	78.9525
rs1182188	C	T	-0.0659028	0.0108086	1.07912e-09	-0.165139	0.0914462	0.0709398	0.2989	65642	0.000471204	30.9444
rs12318183	A	C	0.109531	0.01008	1.66994e-27	-0.0756983	0.0823525	0.357992	0.3854	65642	0.000839752	55.1676
rs12718244	A	G	0.0761709	0.0100437	3.35274e-14	0.120159	0.0799371	0.132794	0.4081	65642	0.000586097	38.494
rs1292053	G	A	0.0701035	0.00982936	9.88781e-13	-0.0727286	0.0779622	0.350887	0.442	65642	0.000551174	36.199
rs1297258	T	C	-0.114524	0.0100654	5.37898e-30	-0.0700441	0.0799721	0.381108	0.4249	65642	0.000879305	57.7684
rs13107612	T	C	0.0732561	0.0108741	1.61994e-11	-0.0374048	0.0878695	0.670337	0.2969	65642	0.000520625	34.1916
rs13407913	G	A	0.0917072	0.00988181	1.6885e-20	0.128426	0.0756503	0.0895777	0.4306	65642	0.000717202	47.1109
rs1363907	A	G	0.0815026	0.0104086	4.86519e-15	0.256282	0.079061	0.00118869	0.4212	65642	0.000605137	39.7452
rs1517352	C	A	0.0778816	0.0102944	3.86545e-14	-0.0777572	0.0829549	0.348582	0.6048	65642	0.000584666	38.4
rs17651741	A	G	0.0702476	0.0126505	2.80892e-08	-0.016518	0.101076	0.870187	0.191	65642	0.000429139	28.1808
rs1990760	T	C	-0.0671151	0.0107006	3.56246e-10	-0.103585	0.080129	0.196103	0.6085	65642	0.000484715	31.8321
rs2024092	A	G	0.106813	0.0121076	1.1246e-18	0.118693	0.0920779	0.197382	0.2162	65642	0.000681774	44.7822
rs2050392	A	G	0.0691178	0.0102921	1.87241e-11	0.0836764	0.0751543	0.265539	0.6003	65642	0.000518991	34.0843
rs2153283	A	C	-0.0859637	0.0127458	1.53568e-11	-0.207566	0.10559	0.0493253	0.217	65642	0.000521221	34.2308
rs2274351	T	C	0.0604993	0.0104442	6.93043e-09	0.205325	0.0832497	0.0136487	0.5373	65642	0.000447661	29.3976
rs2328546	C	T	0.0940162	0.0126938	1.29718e-13	0.105554	0.0971585	0.277298	0.8014	65642	0.000572381	37.5926
rs2488397	C	G	0.09881	0.0121644	4.55302e-16	0.0291736	0.0992936	0.768902	0.2037	65642	0.000627747	41.2312
rs2538470	G	A	-0.0675599	0.0101646	2.99916e-11	-0.104102	0.0780627	0.182344	0.6378	65642	0.000513657	33.7338
rs259964	G	A	-0.0674584	0.00983489	6.92947e-12	-0.0043926	0.082679	0.957629	0.5414	65642	0.000530079	34.8129
rs2688608	T	G	0.062403	0.00988642	2.75467e-10	0.0078625	0.0827297	0.924284	0.557	65642	0.000487799	32.0347
rs2847278	T	C	-0.144528	0.0132236	8.32722e-28	-0.159632	0.0972834	0.100818	0.841	65642	0.00084465	55.4897
rs2974935	T	G	0.0687256	0.0100715	8.86748e-12	0.0767401	0.0804127	0.339918	0.4948	65642	0.00052735	34.6335
rs3184504	C	T	-0.0600317	0.00989211	1.28988e-09	-0.126829	0.0791191	0.108933	0.5074	65642	0.000468993	30.7991
rs34779708	G	T	0.106679	0.0102408	2.073e-25	-0.0261762	0.0820438	0.749687	0.3512	65642	0.000805043	52.8856
rs34804116	A	C	-0.0574631	0.0104322	3.62402e-08	0.043865	0.0790182	0.57881	0.3867	65642	0.000425684	27.9538
rs35730213	C	G	-0.159624	0.0113656	8.33489e-45	-0.0783805	0.0835483	0.34817	0.2807	65642	0.00108538	71.3215
rs3776414	G	T	0.0773716	0.0101613	2.65033e-14	0.10189	0.0835385	0.222586	0.3756	65642	0.000588446	38.6483
rs4692386	C	T	0.0579752	0.0101746	1.21194e-08	0.115693	0.0813151	0.1548	0.593	65642	0.000440351	28.9174
rs4795397	G	A	0.138343	0.00996661	8.30233e-44	0.031157	0.0777714	0.688698	0.4713	65642	0.00107271	70.4886
rs516246	T	C	0.0755599	0.0101797	1.14842e-13	-0.0891125	0.0771686	0.248182	0.4652	65642	0.000573628	37.6746
rs55808324	A	G	0.141213	0.016844	5.13452e-17	0.0826693	0.144492	0.56723	0.09318	65642	0.000647894	42.5553
rs559928	C	T	0.094388	0.0129645	3.32583e-13	0.0390523	0.0978804	0.689908	0.8128	65642	0.000562646	36.9529
rs6058869	T	C	0.0556615	0.0100037	2.63494e-08	-0.136679	0.0811653	0.0921892	0.3991	65642	0.00043	28.2373
rs6074022	T	C	-0.0742587	0.0114338	8.32339e-11	-0.0308864	0.0867232	0.721729	0.7497	65642	0.000501916	32.9623
rs6111031	T	C	-0.264091	0.0147557	1.23225e-71	-0.222139	0.129956	0.0873897	0.1591	65642	0.00138315	90.9155
rs62037363	C	T	0.0987549	0.0102618	6.36209e-22	0.0234715	0.0845584	0.781336	0.3911	65642	0.00074372	48.8541
rs6584281	G	A	-0.164639	0.00992861	9.36268e-62	-0.134291	0.0803031	0.0944626	0.5188	65642	0.0012815	84.2256
rs6651252	C	T	-0.0908484	0.014833	9.08239e-10	0.117189	0.114084	0.30432	0.13	65642	0.000473328	31.084
rs6708373	G	A	0.134178	0.0099341	1.42561e-41	0.0341617	0.0805431	0.671463	0.5277	65642	0.00104382	68.5882
rs6745185	G	T	0.0698267	0.0115253	1.37322e-09	0.106112	0.0913046	0.245162	0.7389	65642	0.000468213	30.7479
rs7011507	A	G	-0.0846011	0.0150825	2.03222e-08	-0.0262232	0.118693	0.825145	0.1233	65642	0.000433488	28.4665
rs7015630	C	T	-0.0627799	0.0113167	2.89694e-08	0.0384116	0.0923705	0.677526	0.2657	65642	0.000428721	28.1533
rs71593329	G	T	-0.0978042	0.0126731	1.18659e-14	0.0308625	0.0986455	0.754385	0.1998	65642	0.000596416	39.1721
rs7194886	T	C	-0.126026	0.0100135	2.53338e-36	-0.0249272	0.0820504	0.761278	0.4357	65642	0.000972632	63.9057
rs7240004	G	A	-0.0665215	0.0102898	1.01436e-10	-0.0367287	0.0807558	0.649244	0.3795	65642	0.000499608	32.8107
rs72634258	C	T	-0.126877	0.0139965	1.24652e-19	0.0520344	0.101784	0.609193	0.1757	65642	0.000700548	46.0162
rs744166	G	A	-0.100017	0.0102076	1.14446e-22	-0.0247346	0.0799758	0.757112	0.4204	65642	0.000757224	49.7419
rs7523442	T	C	0.124537	0.00990061	2.76439e-36	0.0021573	0.0798211	0.978438	0.5356	65642	0.0009721	63.8707
rs7657746	G	A	-0.0868542	0.0118004	1.83485e-13	-0.230929	0.101613	0.0230489	0.244	65642	0.000568812	37.358
rs7711427	C	A	0.174764	0.0101797	4.62914e-66	-0.0057409	0.0780794	0.941387	0.613	65642	0.00132676	87.204
rs780094	C	T	-0.0783055	0.00996426	3.88329e-15	-0.0700806	0.0807162	0.385265	0.6051	65642	0.000607325	39.8891
rs913678	C	T	-0.0691643	0.0105418	5.34687e-11	-0.0851741	0.0836605	0.308634	0.3293	65642	0.000507039	33.2989
rs941823	C	T	0.0830172	0.0115361	6.18728e-13	-0.0445155	0.089074	0.617246	0.7509	65642	0.000556139	36.5253
rs974801	G	A	-0.0727718	0.0101382	7.07457e-13	-0.0208236	0.0865055	0.809773	0.3799	65642	0.000554723	36.4323
rs9836291	A	G	0.160867	0.0105244	9.61391e-53	0.13723	0.0872674	0.11583	0.2878	65642	0.00118126	77.6293
rs9889296	A	G	-0.104999	0.0112854	1.35301e-20	-0.192829	0.0912213	0.0345271	0.2723	65642	0.000719023	47.2306
rs10142466	G	A	-0.0580054	0.010146	1.08365e-08	0.0059	0.0239	0.805	0.5065	65642	0.000441823	29.014
Abbreviations: IgAN, IgA nephropathy; SNPs, single-nucleotide polymorphisms; EAF, effect allele frequency; EA, effect allele; OA, Other allele; SE, standard errors; MR, Mendelian randomization.

## Sheet: Table S2
Table S2. Top SNPs for ulcerative colitis (P <1e08) on IgAN
Notes: Estimated variance explained by genetic instruments was the sum of estimated variance explained by each variant.
SNP	EA	OA	Beta for exposure	SE for exposure	P value for exposure	Beta for outcome	SE for outcome	P value for outcome	EAF	Sample size (exposure)	R2	F
rs10748783	A	C	-0.164756	0.0126394	7.73393e-39	-0.134291	0.0803031	0.0944626	0.5237	47745	0.00118118	56.4598
rs10758669	A	C	-0.143218	0.0128828	1.03753e-28	-0.0953013	0.0860179	0.267895	0.6504	47745	0.00100737	48.1433
rs1077773	A	G	0.0721282	0.012398	5.96458e-09	0.132465	0.0781056	0.0898918	0.5238	47745	0.000527175	25.1822
rs10870077	G	C	-0.135741	0.0126242	5.77032e-27	-0.163036	0.0796249	0.0406041	0.5722	47745	0.000974335	46.5631
rs10910092	G	A	-0.0863506	0.0127821	1.42266e-11	-0.109849	0.0801051	0.17028	0.4676	47745	0.000612159	29.2442
rs11150589	C	T	-0.0798521	0.0127057	3.28398e-10	0.112882	0.0808757	0.16279	0.5268	47745	0.000569494	27.2048
rs11230563	T	C	-0.0750666	0.0133556	1.90296e-08	0.0028408	0.085059	0.973358	0.348	47745	0.000509313	24.3285
rs11641184	A	C	0.0780232	0.0124939	4.24043e-10	0.0212384	0.0817971	0.795136	0.4762	47745	0.000565883	27.0323
rs11676348	T	C	0.0744362	0.0124232	2.07678e-09	-0.096842	0.0836582	0.247031	0.4763	47745	0.00054294	25.9357
rs1182188	C	T	-0.107615	0.0137507	5.03153e-15	-0.165139	0.0914462	0.0709398	0.2989	47745	0.000709168	33.8818
rs12132349	A	T	-0.166942	0.0143783	3.63664e-31	-0.0783805	0.0835483	0.34817	0.2809	47745	0.00105211	50.2836
rs12318183	A	C	0.162178	0.0126604	1.44278e-37	-0.0756983	0.0823525	0.357992	0.3854	47745	0.00116077	55.483
rs12718244	A	G	0.0717762	0.0126545	1.4115e-08	0.120159	0.0799371	0.132794	0.4081	47745	0.000513969	24.551
rs12720356	C	A	0.153279	0.0227683	1.67225e-11	0.0191251	0.131409	0.884285	0.08572	47745	0.000610033	29.1426
rs1297256	T	C	-0.10106	0.0127351	2.09604e-15	-0.0306701	0.0815506	0.706853	0.4249	47745	0.000719082	34.3558
rs13136827	C	T	-0.111814	0.0176452	2.34542e-10	-0.340478	0.139362	0.014561	0.1622	47745	0.00057421	27.4303
rs13430791	A	G	0.105886	0.0186614	1.39422e-08	0.0122311	0.117404	0.917027	0.1202	47745	0.000514157	24.56
rs140143	T	G	-0.129716	0.0143011	1.18631e-19	0.167949	0.0739528	0.0231452	0.3897	47745	0.000821912	39.2728
rs1517352	C	A	0.0777839	0.0129859	2.09991e-09	-0.0777572	0.0829549	0.348582	0.6048	47745	0.000542774	25.9277
rs16841904	T	C	0.0860225	0.015305	1.90349e-08	0.0291736	0.0992936	0.768902	0.2028	47745	0.000509307	24.3283
rs1801274	G	A	-0.170896	0.012653	1.4345e-41	-0.229383	0.0838011	0.00619584	0.4958	47745	0.00122388	58.5034
rs1990760	T	C	-0.0855732	0.0134145	1.7809e-10	-0.103585	0.080129	0.196103	0.6085	47745	0.000578049	27.6137
rs2274351	T	C	0.0710979	0.0130334	4.89531e-08	0.205325	0.0832497	0.0136487	0.5373	47745	0.000494311	23.6116
rs2516440	A	G	-0.0997745	0.0137762	4.40352e-13	0.0101231	0.0892207	0.909665	0.3222	47745	0.000656283	31.3535
rs36070529	A	G	-0.091704	0.0160211	1.04073e-08	0.0308625	0.0986455	0.754385	0.1999	47745	0.000518677	24.7761
rs3774937	C	T	0.099276	0.0131621	4.60787e-14	-0.0229611	0.0842382	0.785181	0.3257	47745	0.000683471	32.6533
rs3776414	G	T	0.0704798	0.0128464	4.10346e-08	0.10189	0.0835385	0.222586	0.3756	47745	0.000497147	23.7471
rs4366152	C	T	0.120371	0.0135814	7.79471e-19	0.119252	0.0865874	0.168436	0.68	47745	0.000803117	38.374
rs4712520	C	T	0.0929892	0.0166206	2.20841e-08	0.105554	0.0971585	0.277298	0.8182	47745	0.000506976	24.2168
rs4728142	A	G	0.0969671	0.0126655	1.91823e-14	-0.0362517	0.0790548	0.646547	0.439	47745	0.000693751	33.1447
rs4795397	G	A	0.139853	0.012577	1.00624e-28	-0.0020591	0.0779565	0.978928	0.4713	47745	0.00100762	48.1552
rs4812833	A	G	0.103346	0.0125571	1.87068e-16	-0.0565362	0.081549	0.488135	0.5188	47745	0.000745771	35.6319
rs483905	A	G	0.0849927	0.0135107	3.15929e-10	0.0354406	0.0846903	0.675601	0.289	47745	0.00057004	27.2309
rs55808324	A	G	0.127209	0.021035	1.47092e-09	0.0826693	0.144492	0.56723	0.09318	47745	0.000547995	26.1773
rs59418206	A	G	0.0735513	0.012978	1.45001e-08	-0.037242	0.0819763	0.649612	0.3508	47745	0.000513551	24.5311
rs6111031	T	C	-0.260863	0.0190685	1.33137e-42	-0.222139	0.129956	0.0873897	0.1591	47745	0.00123964	59.2578
rs6426833	A	G	0.232387	0.0125836	3.77051e-76	0.0021573	0.0798211	0.978438	0.536	47745	0.00167343	80.0286
rs7240004	G	A	-0.0823655	0.0130179	2.49862e-10	-0.0367287	0.0807558	0.649244	0.3795	47745	0.000573331	27.3883
rs76904798	T	C	0.104624	0.0176013	2.77984e-09	-0.0879266	0.125299	0.482845	0.1368	47745	0.000538627	25.7295
rs7711427	C	A	0.088938	0.0127983	3.67367e-12	-0.0057409	0.0780794	0.941387	0.613	47745	0.000629704	30.0829
rs913678	C	T	-0.0757579	0.013301	1.22914e-08	-0.0851741	0.0836605	0.308634	0.3293	47745	0.000516113	24.6535
rs941823	C	T	0.108669	0.0146906	1.39155e-13	-0.0445155	0.089074	0.617246	0.7509	47745	0.000670297	32.0235
rs9836291	A	G	0.170257	0.0132458	8.19785e-38	0.13723	0.0872674	0.11583	0.2878	47745	0.00116474	55.6729
rs9891119	C	A	-0.0895467	0.0133101	1.72346e-11	-0.0261369	0.0824413	0.751216	0.3536	47745	0.000609634	29.1235
rs9941524	G	A	0.0977156	0.0127881	2.15278e-14	-0.0977318	0.0794862	0.218868	0.4559	47745	0.000692403	33.0803

## Sheet: Table S3
Supplemental Table S3. Top SNPs for Crohn’s disease (P <1e08) on IgAN
Notes: Estimated variance explained by genetic instruments was the sum of estimated variance explained by each variant.
SNP	EA	OA	Beta for exposure	SE for exposure	P value for exposure	Beta for outcome	SE for outcome	P value for outcome	EAF	Sample size (exposure)	R2	F
rs10758669	A	C	-0.14975	0.012299	4.18504e-34	-0.0953013	0.0860179	0.267895	0.6504	51874	0.00105849	54.9642
rs10798069	T	G	-0.070387	0.0119822	4.24717e-09	0.037589	0.081101	0.643018	0.4925	51874	0.000510677	26.5034
rs10800309	G	A	-0.0904086	0.0126389	8.47813e-13	-0.226232	0.0859932	0.00851824	0.6578	51874	0.000621857	32.2771
rs10878302	A	T	0.15677	0.023765	4.20436e-11	0.0889933	0.153422	0.561877	0.92855	51874	0.000573476	29.7644
rs10956252	G	C	0.118641	0.0123641	8.34065e-22	0.0652113	0.0826106	0.429889	0.6189	51874	0.000834185	43.307
rs11152949	G	A	0.133849	0.0128549	2.17921e-25	0.0929711	0.0824144	0.259281	0.3195	51874	0.000905184	46.9962
rs11159833	T	C	0.155227	0.0207601	7.59277e-14	0.0826693	0.144492	0.56723	0.08681	51874	0.000650022	33.7399
rs11691685	G	A	-0.157687	0.0233162	1.35176e-11	-0.0121885	0.13457	0.927831	0.08024	51874	0.000587934	30.5152
rs11713774	C	T	0.132662	0.0171654	1.08868e-14	0.0671638	0.116119	0.56299	0.1427	51874	0.000671866	34.8745
rs11793497	G	A	0.168922	0.0121801	9.80393e-44	0.145247	0.0794719	0.0676021	0.423	51874	0.00120566	62.6156
rs1267501	C	T	0.0871787	0.0151984	9.69059e-09	0.202963	0.107833	0.0598081	0.8106	51874	0.000498658	25.8793
rs1292053	G	A	0.0911854	0.0118917	1.74703e-14	-0.0727286	0.0779622	0.350887	0.442	51874	0.00066661	34.6014
rs1297258	T	C	-0.127246	0.0122169	2.10523e-25	-0.0700441	0.0799721	0.381108	0.4249	51874	0.000905469	47.011
rs13001325	T	C	-0.122687	0.0125708	1.67687e-22	-0.0214462	0.0799815	0.788591	0.3757	51874	0.000848449	44.0481
rs13407913	G	A	0.114508	0.0119519	9.63607e-22	0.128426	0.0756503	0.0895777	0.4306	51874	0.000832893	43.2398
rs1363907	A	G	0.102575	0.0125984	3.89135e-16	0.256282	0.079061	0.00118869	0.4212	51874	0.00070781	36.7415
rs1456896	T	C	0.0977081	0.0131392	1.03467e-13	-0.008508	0.0863068	0.921473	0.6894	51874	0.000646475	33.5557
rs1517352	C	A	0.0800097	0.0124517	1.31362e-10	-0.0777572	0.0829549	0.348582	0.6048	51874	0.000558604	28.9921
rs1646019	T	C	-0.111379	0.013383	8.61787e-17	-0.0858954	0.0895069	0.337231	0.303	51874	0.000723503	37.5567
rs2024092	A	G	0.147664	0.0143378	7.12525e-25	0.118693	0.0920779	0.197382	0.2162	51874	0.000895329	46.4841
rs212388	T	C	-0.102377	0.0124319	1.79515e-16	0.0110302	0.0771948	0.886379	0.6043	51874	0.000715905	37.162
rs2153283	A	C	-0.108804	0.0155227	2.39497e-12	-0.207566	0.10559	0.0493253	0.217	51874	0.000609352	31.6276
rs2227551	T	G	0.0994456	0.0137489	4.72389e-13	0.0491078	0.0924939	0.595467	0.7288	51874	0.000628793	32.6373
rs2284553	G	A	0.103192	0.0123247	5.626e-17	0.0066101	0.0794565	0.933699	0.5904	51874	0.00072788	37.7841
rs2413583	T	C	-0.210407	0.0168361	7.72147e-36	0.0205246	0.103721	0.843137	0.1654	51874	0.00108645	56.4175
rs2538470	G	A	-0.0749643	0.0122847	1.04597e-09	-0.104102	0.0780627	0.182344	0.6378	51874	0.000530494	27.5324
rs259964	G	A	-0.0713342	0.0119064	2.08238e-09	-0.0043926	0.082679	0.957629	0.5414	51874	0.000520844	27.0313
rs2641348	G	A	-0.121336	0.0198422	9.65162e-10	0.0426468	0.133088	0.748633	0.1077	51874	0.000531606	27.5902
rs26528	C	T	0.119845	0.0122466	1.2933e-22	-0.0264832	0.0851277	0.755725	0.4576	51874	0.000850736	44.1669
rs2847293	T	A	-0.166911	0.0158476	6.13762e-26	-0.159632	0.0972834	0.100818	0.8404	51874	0.000915613	47.5382
rs2974935	T	G	0.0755507	0.0121937	5.79522e-10	0.0767401	0.0804127	0.339918	0.4948	51874	0.000538633	27.9551
rs3024505	A	G	0.165311	0.0159634	3.94548e-25	0.221893	0.107001	0.038104	0.1573	51874	0.000900257	46.7402
rs303429	T	C	0.0762756	0.0124275	8.37568e-10	0.0836764	0.0751543	0.265539	0.5997	51874	0.000533571	27.6922
rs3129871	C	A	-0.087922	0.0130803	1.79556e-11	0.434663	0.094505	4.24004e-06	0.6601	51874	0.000584346	30.3289
rs3184504	C	T	-0.067651	0.0119969	1.71017e-08	-0.126829	0.0791191	0.108933	0.5074	51874	0.000490225	25.4414
rs3197999	A	G	0.155114	0.0128775	2.05211e-33	0.13723	0.0872674	0.11583	0.2812	51874	0.00104715	54.3748
rs34779708	G	T	0.134457	0.0123872	1.89714e-27	-0.0261762	0.0820438	0.749687	0.3512	51874	0.000943627	48.9941
rs34804116	A	C	-0.0939086	0.0126747	1.27145e-13	0.043865	0.0790182	0.57881	0.3867	51874	0.000644107	33.4327
rs35730213	C	G	-0.151105	0.0138184	7.8361e-28	-0.0783805	0.0835483	0.34817	0.2807	51874	0.00095063	49.358
rs36016881	G	A	-0.108961	0.0170379	1.60313e-10	0.0991576	0.101236	0.32735	0.1754	51874	0.000555962	28.8549
rs3776414	G	T	0.0888353	0.012297	5.04313e-13	0.10189	0.0835385	0.222586	0.3756	51874	0.000628025	32.5974
rs3801810	A	G	0.105079	0.01402	6.63285e-14	-0.133575	0.0960447	0.164298	0.2337	51874	0.000651566	33.8201
rs4795397	G	A	0.132338	0.0120311	3.83619e-28	-0.0020591	0.0779565	0.978928	0.4713	51874	0.000956246	49.6499
rs516246	T	C	0.114576	0.0123121	1.3277e-20	-0.0891125	0.0771686	0.248182	0.4652	51874	0.000809006	41.9987
rs559928	C	T	0.099124	0.0158237	3.74524e-10	0.0390523	0.0978804	0.689908	0.8128	51874	0.000544579	28.2638
rs6074022	T	C	-0.0963211	0.0137745	2.6965e-12	-0.0308864	0.0867232	0.721729	0.7497	51874	0.000607905	31.5524
rs6111031	T	C	-0.282366	0.018121	9.60727e-55	-0.222139	0.129956	0.0873897	0.1591	51874	0.00135463	70.3627
rs640466	C	T	-0.0758092	0.0124963	1.30704e-09	0.0672239	0.0843198	0.425306	0.3739	51874	0.000527389	27.3711
rs6651252	C	T	-0.149029	0.0183017	3.86011e-16	0.117189	0.114084	0.30432	0.13	51874	0.000707896	36.746
rs6679677	A	C	-0.185152	0.0220556	4.66659e-17	0.267498	0.127995	0.036626	0.09755	51874	0.000729793	37.8835
rs6702421	T	C	0.110194	0.0141395	6.52529e-15	-0.012355	0.0983087	0.899989	0.2255	51874	0.000677508	35.1675
rs6738490	C	T	0.226164	0.0120892	4.25794e-78	0.0341617	0.0805431	0.671463	0.5274	51874	0.00162636	84.4999
rs6827756	C	T	-0.0789645	0.0125632	3.27002e-10	-0.0030234	0.0852438	0.971706	0.6251	51874	0.000546414	28.3591
rs6908425	C	T	0.103988	0.0150464	4.80839e-12	0.108199	0.092911	0.244206	0.7843	51874	0.000600815	31.1842
rs7015630	C	T	-0.0842498	0.0137523	8.99974e-10	0.0384116	0.0923705	0.677526	0.2657	51874	0.000532579	27.6406
rs7085798	A	C	-0.174348	0.0120372	1.52651e-47	-0.15797	0.0787886	0.0449635	0.5176	51874	0.00125916	65.3976
rs7194886	T	C	-0.226986	0.0121749	1.4184e-77	-0.0249272	0.0820504	0.761278	0.4357	51874	0.00162078	84.2096
rs7236492	T	C	-0.0996611	0.017342	9.09452e-09	0.0070727	0.104133	0.94585	0.1537	51874	0.000499594	25.9279
rs72727394	T	C	0.103233	0.0149661	5.28202e-12	-0.016518	0.101076	0.870187	0.2007	51874	0.000599653	31.1239
rs727563	T	C	-0.0921252	0.014461	1.88274e-10	0.0394148	0.0984558	0.688914	0.7973	51874	0.000553822	28.7438
rs7438704	G	A	0.0839019	0.0126601	3.41979e-11	0.092697	0.0861967	0.28219	0.6435	51874	0.000576136	29.9026
rs7711427	C	A	0.24803	0.0124713	5.16535e-88	-0.0057409	0.0780794	0.941387	0.613	51874	0.00172895	89.8395
rs780094	C	T	-0.116483	0.0120611	4.55722e-22	-0.0700806	0.0807162	0.385265	0.6051	51874	0.000839587	43.5877
rs7969592	G	A	-0.0731898	0.011991	1.03612e-09	0.0499585	0.0798764	0.531677	0.4746	51874	0.000530622	27.5391
rs915286	A	G	0.066645	0.0119709	2.5875e-08	-0.0138474	0.0822218	0.866256	0.5488	51874	0.000483984	25.1174
rs9491892	G	T	0.137869	0.0163762	3.80102e-17	-0.0025603	0.10307	0.980182	0.1496	51874	0.000731887	37.9922
rs9889296	A	G	-0.143097	0.0137815	2.95665e-25	-0.192829	0.0912213	0.0345271	0.2723	51874	0.00090266	46.8651

## Sheet: Table S4
Supplemental Table S4. Top SNPs for inflammatory bowel disease (P <1e08) on membranous nephropathy
Notes: Estimated variance explained by genetic instruments was the sum of estimated variance explained by each variant.
SNP	EA	OA	Beta for exposure	SE for exposure	P value for exposure	Beta for outcome	SE for outcome	P value for outcome	EAF	Sample size (exposure)	R2	F
rs10142466	G	A	-0.0580054	0.010146	1.08365e-08	-0.0091	0.0414	0.8267	0.5065	65642	0.000441823	29.014
rs10758669	A	C	-0.148762	0.0102138	4.69894e-48	-0.0888	0.0432	0.0398098	0.6504	65642	0.00112559	73.9668
rs10761659	G	A	0.153811	0.0100347	4.9705e-53	0.0124	0.0416	0.7648	0.5399	65642	0.00118456	77.8468
rs10800309	G	A	-0.132111	0.010405	6.1546e-37	-0.012	0.0437	0.7842	0.6578	65642	0.000981231	64.4713
rs10878302	A	T	0.112429	0.0192561	5.26393e-09	0.0259	0.0808	0.7488	0.92855	65642	0.000451216	29.6312
rs10956252	G	C	0.0834795	0.0101714	2.26204e-16	-0.0028	0.0417	0.9472	0.6189	65642	0.000634269	41.6598
rs11152949	G	A	0.105057	0.0106717	7.2477e-23	-0.0909	0.0455	0.0454904	0.3195	65642	0.000760792	49.9764
rs11185982	C	T	-0.077882	0.0137863	1.61161e-08	0.0059	0.0603	0.9224	0.1517	65642	0.00043658	28.6696
rs11230563	T	C	-0.081194	0.0105845	1.70608e-14	0.0084	0.0436	0.8476	0.348	65642	0.000592827	38.9362
rs11236797	A	C	0.150864	0.00996698	9.31751e-52	0.0113	0.0416	0.7855	0.4444	65642	0.00116976	76.8729
rs11641016	G	C	-0.111288	0.0133908	9.50605e-17	-0.0236	0.0565	0.676	0.1973	65642	0.000642268	42.1855
rs11691685	G	A	-0.122467	0.0187977	7.26942e-11	0.1858	0.0723	0.0101899	0.08024	65642	0.000503487	33.0656
rs11713774	C	T	0.0942858	0.0142704	3.91922e-11	-0.0046	0.0526	0.93	0.1427	65642	0.000510604	33.5332
rs11793497	G	A	0.156206	0.0100484	1.70844e-54	-0.0649	0.0425	0.1266	0.423	65642	0.00120137	78.9525
rs1182188	C	T	-0.0659028	0.0108086	1.07912e-09	0.0454	0.0459	0.323	0.2989	65642	0.000471204	30.9444
rs12318183	A	C	0.109531	0.01008	1.66994e-27	0.0379	0.0429	0.378	0.3854	65642	0.000839752	55.1676
rs12411259	A	G	0.0669054	0.0115117	6.17504e-09	-0.0782	0.0486	0.1074	0.2401	65642	0.000449155	29.4958
rs1250566	A	G	-0.100894	0.0110038	4.7698e-20	-0.0317	0.0472	0.501	0.3161	65642	0.000708593	46.545
rs12585310	A	G	0.0706485	0.0107636	5.24928e-11	0.0183	0.0442	0.679599	0.3136	65642	0.000507247	33.3126
rs1267499	C	T	0.0821443	0.0125131	5.21555e-11	0.0037	0.0503	0.9409	0.81	65642	0.000507326	33.3178
rs12718244	A	G	0.0761709	0.0100437	3.35274e-14	-0.056	0.0423	0.1861	0.4081	65642	0.000586097	38.494
rs12722515	A	C	-0.0989022	0.0142955	4.56773e-12	0.0044	0.0626	0.9437	0.1627	65642	0.000534664	35.1141
rs1297258	T	C	-0.114524	0.0100654	5.37898e-30	0.0909	0.0422	0.03125	0.4249	65642	0.000879305	57.7684
rs13107612	T	C	0.0732561	0.0108741	1.61994e-11	0.0076	0.0456	0.8682	0.2969	65642	0.000520625	34.1916
rs13204742	T	G	0.0916208	0.0147604	5.39312e-10	0.0198	0.0643	0.7582	0.1267	65642	0.000479701	31.5027
rs13407913	G	A	0.0917072	0.00988181	1.6885e-20	0.0072	0.0414	0.8612	0.4306	65642	0.000717202	47.1109
rs1363907	A	G	0.0815026	0.0104086	4.86519e-15	0.1021	0.0426	0.0165402	0.4212	65642	0.000605137	39.7452
rs1388585	A	G	-0.30489	0.031707	6.8533e-22	0.1641	0.1325	0.2155	0.98081	65642	0.000743126	48.8151
rs1420098	C	T	-0.0952951	0.0102776	1.82516e-20	-0.0084	0.0423	0.8428	0.3877	65642	0.000716561	47.0688
rs1517352	C	A	0.0778816	0.0102944	3.86545e-14	-0.0087	0.0418	0.8347	0.6048	65642	0.000584666	38.4
rs1569328	T	C	-0.0809722	0.0136766	3.20959e-09	-0.0338	0.057	0.553701	0.1702	65642	0.000457543	30.0469
rs17293632	T	C	0.107165	0.0116106	2.70894e-20	0.015	0.0494	0.7623	0.2364	65642	0.000713301	46.8545
rs17651741	A	G	0.0702476	0.0126505	2.80892e-08	0.085	0.0522	0.1031	0.191	65642	0.000429139	28.1808
rs17694108	A	G	0.0857629	0.0111165	1.21032e-14	0.0691	0.046	0.1336	0.2797	65642	0.000596219	39.1592
rs17780256	C	A	-0.083427	0.0125693	3.19374e-11	0.0434	0.0521	0.4042	0.1927	65642	0.000512944	33.6869
rs181826	A	C	0.0820444	0.0104471	4.05229e-15	-0.0086	0.0431	0.8423	0.6266	65642	0.000606914	39.8621
rs1847472	A	C	-0.0672805	0.0108961	6.62857e-10	-0.1362	0.0441	0.002024	0.3421	65642	0.000477191	31.3378
rs1990760	T	C	-0.0671151	0.0107006	3.56246e-10	-0.0607	0.0418	0.1466	0.6085	65642	0.000484715	31.8321
rs2024092	A	G	0.106813	0.0121076	1.1246e-18	-0.0199	0.0507	0.6948	0.2162	65642	0.000681774	44.7822
rs2143178	C	T	-0.176684	0.0137017	4.79954e-38	-0.1449	0.0561	0.00978003	0.1658	65642	0.000996545	65.4785
rs2153283	A	C	-0.0859637	0.0127458	1.53568e-11	-0.0331	0.05	0.5073	0.217	65642	0.000521221	34.2308
rs2270395	T	C	0.0778411	0.0118554	5.17249e-11	-0.1122	0.0517	0.0299302	0.7616	65642	0.000507419	33.3239
rs2274351	T	C	0.0604993	0.0104442	6.93043e-09	-0.0282	0.041	0.4916	0.5373	65642	0.000447661	29.3976
rs2297559	A	G	0.0741659	0.0110454	1.88495e-11	0.0542	0.0453	0.2315	0.6822	65642	0.000518916	34.0793
rs2328546	C	T	0.0940162	0.0126938	1.29718e-13	0.1165	0.0539	0.0307702	0.8014	65642	0.000572381	37.5926
rs2395022	C	A	-0.181635	0.0233963	8.26799e-15	0.0984	0.1002	0.3262	0.95885	65642	0.000599966	39.4054
rs2488397	C	G	0.09881	0.0121644	4.55302e-16	0.1572	0.0496	0.00151702	0.2037	65642	0.000627747	41.2312
rs2497318	T	C	-0.0635464	0.00989735	1.35781e-10	0.038	0.0417	0.3622	0.4504	65642	0.000496188	32.586
rs2538470	G	A	-0.0675599	0.0101646	2.99916e-11	0.0024	0.0433	0.9552	0.6378	65642	0.000513657	33.7338
rs259964	G	A	-0.0674584	0.00983489	6.92947e-12	0.0403	0.0417	0.3332	0.5414	65642	0.000530079	34.8129
rs2688608	T	G	0.062403	0.00988642	2.75467e-10	0.0623	0.042	0.1379	0.557	65642	0.000487799	32.0347
rs272882	T	G	0.166117	0.0108875	1.46656e-52	0.0666	0.0445	0.1345	0.6733	65642	0.00117913	77.4892
rs2836883	A	G	-0.168413	0.0115451	3.37831e-48	-0.0994	0.0469	0.0342602	0.2728	65642	0.00112733	74.0816
rs2847278	T	C	-0.144528	0.0132236	8.32722e-28	-0.0617	0.0585	0.2917	0.841	65642	0.00084465	55.4897
rs2974935	T	G	0.0687256	0.0100715	8.86748e-12	-0.0952	0.0422	0.0240702	0.4948	65642	0.00052735	34.6335
rs3024493	A	C	0.196922	0.0131753	1.64778e-50	-0.0128	0.0573	0.823	0.1572	65642	0.00115507	75.9064
rs3184504	C	T	-0.0600317	0.00989211	1.28988e-09	-0.0191	0.0414	0.6447	0.5074	65642	0.000468993	30.7991
rs34779708	G	T	0.106679	0.0102408	2.073e-25	-0.0337	0.0439	0.4428	0.3512	65642	0.000805043	52.8856
rs34804116	A	C	-0.0574631	0.0104322	3.62402e-08	0.0221	0.043	0.6078	0.3867	65642	0.000425684	27.9538
rs35256947	C	T	0.0821647	0.0113176	3.87347e-13	0.0342	0.0475	0.4723	0.2594	65642	0.000561055	36.8483
rs35730213	C	G	-0.159624	0.0113656	8.33489e-45	0.059	0.0484	0.223	0.2807	65642	0.00108538	71.3215
rs36048684	A	T	-0.0941465	0.0159649	3.69939e-09	-0.0858	0.0677	0.2052	0.1107	65642	0.000455735	29.9281
rs367569	T	C	-0.0958166	0.011275	1.92664e-17	0.054	0.0456	0.2364	0.2891	65642	0.000656748	43.1372
rs3776414	G	T	0.0773716	0.0101613	2.65033e-14	-0.0458	0.0426	0.2825	0.3756	65642	0.000588446	38.6483
rs3801835	T	C	0.064107	0.0106005	1.47058e-09	-0.0405	0.0439	0.3566	0.3447	65642	0.000467362	30.692
rs3853824	C	T	0.064031	0.0104099	7.70123e-10	-0.0387	0.0439	0.3787	0.6385	65642	0.000475355	31.2171
rs4703855	T	C	-0.0710611	0.0109034	7.15649e-11	-0.022	0.0452	0.6264	0.2998	65642	0.000503668	33.0774
rs4743820	T	C	0.0639523	0.0108526	3.79656e-09	-0.0241	0.0452	0.5931	0.7019	65642	0.000455404	29.9063
rs4795397	G	A	0.138343	0.00996661	8.30233e-44	0.0925	0.0418	0.0268999	0.4713	65642	0.00107271	70.4886
rs4976646	C	T	0.0730113	0.0104794	3.23445e-12	-0.0301	0.0429	0.4829	0.3415	65642	0.000538428	35.3615
rs516246	T	C	0.0755599	0.0101797	1.14842e-13	0.0394	0.0413	0.3408	0.4652	65642	0.000573628	37.6746
rs55808324	A	G	0.141213	0.016844	5.13452e-17	-0.0557	0.0729	0.445	0.09318	65642	0.000647894	42.5553
rs559928	C	T	0.094388	0.0129645	3.32583e-13	-0.0024	0.0562	0.9662	0.8128	65642	0.000562646	36.9529
rs56167332	A	C	0.155855	0.0104967	7.16638e-50	-0.0164	0.0444	0.7116	0.3375	65642	0.00114747	75.4066
rs6058869	T	C	0.0556615	0.0100037	2.63494e-08	0.0997	0.0419	0.01735	0.3991	65642	0.00043	28.2373
rs6074022	T	C	-0.0742587	0.0114338	8.32339e-11	0.0187	0.0471	0.6917	0.7497	65642	0.000501916	32.9623
rs6111031	T	C	-0.264091	0.0147557	1.23225e-71	-0.0394	0.0644	0.5408	0.1591	65642	0.00138315	90.9155
rs62037363	C	T	0.0987549	0.0102618	6.36209e-22	0.0279	0.0424	0.5114	0.3911	65642	0.00074372	48.8541
rs6456426	A	C	-0.0643405	0.0099028	8.18276e-11	-0.0157	0.042	0.707801	0.4984	65642	0.000502112	32.9752
rs6466198	T	A	0.0841312	0.0102451	2.17771e-16	0.0181	0.0434	0.676901	0.386	65642	0.000634622	41.683
rs648541	G	A	-0.0648616	0.0106716	1.21728e-09	0.0033	0.0418	0.9372	0.3409	65642	0.000469713	30.8464
rs6561151	A	G	0.1	0.0118661	3.53346e-17	0.0526	0.0493	0.286	0.2235	65642	0.000651278	42.7777
rs6584281	G	A	-0.164639	0.00992861	9.36268e-62	-0.0084	0.0415	0.839	0.5188	65642	0.0012815	84.2256
rs6588248	G	T	0.0819867	0.0099185	1.38484e-16	0.0035	0.0419	0.9342	0.5297	65642	0.00063881	41.9583
rs6651252	C	T	-0.0908484	0.014833	9.08239e-10	0.0078	0.0598	0.8963	0.13	65642	0.000473328	31.084
rs6708373	G	A	0.134178	0.0099341	1.42561e-41	-0.0609	0.0411	0.1378	0.5277	65642	0.00104382	68.5882
rs6740462	A	C	0.0799597	0.0116057	5.59114e-12	0.0199	0.0476	0.675601	0.7378	65642	0.000532444	34.9683
rs67643815	T	G	-0.0629092	0.0101798	6.41889e-10	-0.0936	0.0421	0.0263099	0.5342	65642	0.000477583	31.3636
rs6933404	C	T	0.0957518	0.0122643	5.83848e-15	0.0772	0.0509	0.1293	0.2108	65642	0.000603363	39.6286
rs7011507	A	G	-0.0846011	0.0150825	2.03222e-08	0.1102	0.0605	0.0685804	0.1233	65642	0.000433488	28.4665
rs7015630	C	T	-0.0627799	0.0113167	2.89694e-08	-0.05	0.0478	0.296	0.2657	65642	0.000428721	28.1533
rs71593329	G	T	-0.0978042	0.0126731	1.18659e-14	-0.0037	0.0536	0.9448	0.1998	65642	0.000596416	39.1721
rs7194886	T	C	-0.126026	0.0100135	2.53338e-36	0.0605	0.0409	0.1385	0.4357	65642	0.000972632	63.9057
rs7240004	G	A	-0.0665215	0.0102898	1.01436e-10	-0.0147	0.0423	0.7284	0.3795	65642	0.000499608	32.8107
rs72634258	C	T	-0.126877	0.0139965	1.24652e-19	-0.0275	0.0588	0.639699	0.1757	65642	0.000700548	46.0162
rs72924296	G	A	-0.0638392	0.0112629	1.44391e-08	-0.0495	0.0462	0.2834	0.2696	65642	0.000438038	28.7654
rs744166	G	A	-0.100017	0.0102076	1.14446e-22	0.0081	0.0423	0.8487	0.4204	65642	0.000757224	49.7419
rs7523442	T	C	0.124537	0.00990061	2.76439e-36	0.0265	0.0434	0.5414	0.5356	65642	0.0009721	63.8707
rs7547569	C	T	-0.6472	0.0232516	1.65196e-170	-0.0156	0.0849	0.8539	0.06675	65642	0.0021511	141.502
rs7608910	G	A	0.126444	0.0100484	2.59956e-36	-0.0784	0.0427	0.06601	0.3909	65642	0.000972469	63.895
rs7657746	G	A	-0.0868542	0.0118004	1.83485e-13	-0.1418	0.0491	0.00387998	0.244	65642	0.000568812	37.358
rs769177	T	C	0.260903	0.0285603	6.5283e-20	-0.1492	0.1129	0.1864	0.02548	65642	0.000705977	46.3731
rs7773324	A	G	0.061818	0.0106192	5.83687e-09	0.1078	0.0435	0.0131299	0.6002	65642	0.000449881	29.5435
rs780094	C	T	-0.0783055	0.00996426	3.88329e-15	0.0306	0.0419	0.4655	0.6051	65642	0.000607325	39.8891
rs7848647	C	T	0.13239	0.0106897	3.15791e-35	0.0124	0.0446	0.7817	0.6746	65642	0.000957115	62.8852
rs78487399	C	G	-0.132093	0.0163913	7.71081e-16	0.0747	0.0738	0.3116	0.90326	65642	0.000622789	40.9053
rs79980175	C	A	-0.0953162	0.0148313	1.30404e-10	0.0249	0.0613	0.6849	0.136	65642	0.000496663	32.6172
rs8127691	C	T	-0.114259	0.0100818	8.97842e-30	-0.0433	0.0424	0.3074	0.6132	65642	0.000875844	57.5408
rs913678	C	T	-0.0691643	0.0105418	5.34687e-11	-0.0034	0.045	0.9392	0.3293	65642	0.000507039	33.2989
rs9264942	C	T	0.094692	0.0107773	1.54703e-18	-0.3218	0.0436	1.63192e-13	0.3529	65642	0.000679012	44.6006
rs9273363	A	C	-0.193129	0.0120075	3.30217e-58	0.6548	0.0457	1.24997e-46	0.2748	65642	0.00124299	81.6917
rs941823	C	T	0.0830172	0.0115361	6.18728e-13	0.0055	0.0499	0.9115	0.7509	65642	0.000556139	36.5253
rs9557207	G	A	-0.0878448	0.0120782	3.5156e-13	-0.0528	0.0495	0.2869	0.2231	65642	0.000562067	36.9148
rs974801	G	A	-0.0727718	0.0101382	7.07457e-13	-0.0262	0.0423	0.5359	0.3799	65642	0.000554723	36.4323
rs9836291	A	G	0.160867	0.0105244	9.61391e-53	-0.0215	0.0456	0.6367	0.2878	65642	0.00118126	77.6293
rs9889296	A	G	-0.104999	0.0112854	1.35301e-20	-0.0056	0.0455	0.9017	0.2723	65642	0.000719023	47.2306

## Sheet: Table S5
Supplemental Table S5. Top SNPs for inflammatory bowel disease (P <1e08) on glomerulonephritis
Notes: Estimated variance explained by genetic instruments was the sum of estimated variance explained by each variant.
SNP	EA	OA	Beta for exposure	SE for exposure	P value for exposure	Beta for outcome	SE for outcome	P value for outcome	EAF	Sample size (exposure)	R2	F
rs10142466	G	A	-0.0580054	0.010146	1.08365e-08	-0.0356	0.0217	0.1013	0.5065	65642	0.000441823	29.014
rs10758669	A	C	-0.148762	0.0102138	4.69894e-48	-0.0085	0.0226	0.7055	0.6504	65642	0.00112559	73.9668
rs10761659	G	A	0.153811	0.0100347	4.9705e-53	0.0367	0.0217	0.0916199	0.5399	65642	0.00118456	77.8468
rs10800309	G	A	-0.132111	0.010405	6.1546e-37	0.0314	0.0225	0.1629	0.6578	65642	0.000981231	64.4713
rs10878302	A	T	0.112429	0.0192561	5.26393e-09	-0.0047	0.0454	0.9183	0.92855	65642	0.000451216	29.6312
rs10956252	G	C	0.0834795	0.0101714	2.26204e-16	0.0028	0.0242	0.9067	0.6189	65642	0.000634269	41.6598
rs11152949	G	A	0.105057	0.0106717	7.2477e-23	0.0261	0.0253	0.3025	0.3195	65642	0.000760792	49.9764
rs11185982	C	T	-0.077882	0.0137863	1.61161e-08	-0.0056	0.0332	0.8648	0.1517	65642	0.00043658	28.6696
rs11230563	T	C	-0.081194	0.0105845	1.70608e-14	-0.0284	0.0253	0.2621	0.348	65642	0.000592827	38.9362
rs11236797	A	C	0.150864	0.00996698	9.31751e-52	0.0006	0.0221	0.9785	0.4444	65642	0.00116976	76.8729
rs11641016	G	C	-0.111288	0.0133908	9.50605e-17	0.0353	0.0248	0.154	0.1973	65642	0.000642268	42.1855
rs11677953	A	G	0.0790564	0.0100145	2.92213e-15	0.0108	0.0235	0.6468	0.3969	65642	0.000610073	40.0697
rs11691685	G	A	-0.122467	0.0187977	7.26942e-11	-0.032	0.0402	0.4259	0.08024	65642	0.000503487	33.0656
rs11713774	C	T	0.0942858	0.0142704	3.91922e-11	0.0342	0.0338	0.3112	0.1427	65642	0.000510604	33.5332
rs11768997	T	G	0.155265	0.0180166	6.81868e-18	0.0427	0.0523	0.4147	0.1346	65642	0.000666001	43.7455
rs11768997	T	G	0.155265	0.0180166	6.81868e-18	-0.0479	0.0374	0.2004	0.1346	65642	0.000666001	43.7455
rs11793497	G	A	0.156206	0.0100484	1.70844e-54	0.0163	0.022	0.457999	0.423	65642	0.00120137	78.9525
rs1182188	C	T	-0.0659028	0.0108086	1.07912e-09	0.0106	0.0226	0.6402	0.2989	65642	0.000471204	30.9444
rs12318183	A	C	0.109531	0.01008	1.66994e-27	-0.0042	0.0232	0.8566	0.3854	65642	0.000839752	55.1676
rs12411259	A	G	0.0669054	0.0115117	6.17504e-09	0.0182	0.0242	0.452101	0.2401	65642	0.000449155	29.4958
rs1250566	A	G	-0.100894	0.0110038	4.7698e-20	0.0224	0.0222	0.3121	0.3161	65642	0.000708593	46.545
rs12585310	A	G	0.0706485	0.0107636	5.24928e-11	0.0176	0.0234	0.452	0.3136	65642	0.000507247	33.3126
rs1267499	C	T	0.0821443	0.0125131	5.21555e-11	0.0036	0.0347	0.9176	0.81	65642	0.000507326	33.3178
rs12718244	A	G	0.0761709	0.0100437	3.35274e-14	0.0071	0.0238	0.766999	0.4081	65642	0.000586097	38.494
rs12722515	A	C	-0.0989022	0.0142955	4.56773e-12	-0.0455	0.031	0.1422	0.1627	65642	0.000534664	35.1141
rs12796489	A	C	-0.760367	0.0432241	2.87276e-69	0.1902	0.1633	0.2441	0.02286	65642	0.00135948	89.3575
rs1292053	G	A	0.0701035	0.00982936	9.88781e-13	0.0267	0.0219	0.2229	0.442	65642	0.000551174	36.199
rs1297258	T	C	-0.114524	0.0100654	5.37898e-30	-0.0033	0.0221	0.8816	0.4249	65642	0.000879305	57.7684
rs13107612	T	C	0.0732561	0.0108741	1.61994e-11	-0.0101	0.0235	0.668199	0.2969	65642	0.000520625	34.1916
rs13204742	T	G	0.0916208	0.0147604	5.39312e-10	-0.0039	0.0325	0.9046	0.1267	65642	0.000479701	31.5027
rs13407913	G	A	0.0917072	0.00988181	1.6885e-20	0.0047	0.0221	0.8334	0.4306	65642	0.000717202	47.1109
rs1363907	A	G	0.0815026	0.0104086	4.86519e-15	0.0269	0.0224	0.2284	0.4212	65642	0.000605137	39.7452
rs1388585	A	G	-0.30489	0.031707	6.8533e-22	0.0493	0.0672	0.4628	0.98081	65642	0.000743126	48.8151
rs140143	T	G	-0.133073	0.0114182	2.17871e-31	-0.0175	0.0412	0.6715	0.3897	65642	0.000900672	59.1734
rs140143	T	G	-0.133073	0.0114182	2.17871e-31	0.041	0.0228	0.0726006	0.3897	65642	0.000900672	59.1734
rs1420098	C	T	-0.0952951	0.0102776	1.82516e-20	0.0083	0.0222	0.7094	0.3877	65642	0.000716561	47.0688
rs1517352	C	A	0.0778816	0.0102944	3.86545e-14	-0.0311	0.0224	0.1649	0.6048	65642	0.000584666	38.4
rs1569328	T	C	-0.0809722	0.0136766	3.20959e-09	-0.0023	0.0284	0.9366	0.1702	65642	0.000457543	30.0469
rs17293632	T	C	0.107165	0.0116106	2.70894e-20	-0.0019	0.0248	0.9378	0.2364	65642	0.000713301	46.8545
rs17651741	A	G	0.0702476	0.0126505	2.80892e-08	-0.0183	0.0273	0.5037	0.191	65642	0.000429139	28.1808
rs17694108	A	G	0.0857629	0.0111165	1.21032e-14	-0.0407	0.0229	0.0748101	0.2797	65642	0.000596219	39.1592
rs17780256	C	A	-0.083427	0.0125693	3.19374e-11	-0.012	0.0289	0.677001	0.1927	65642	0.000512944	33.6869
rs181826	A	C	0.0820444	0.0104471	4.05229e-15	0.0548	0.0229	0.0166001	0.6266	65642	0.000606914	39.8621
rs1847472	A	C	-0.0672805	0.0108961	6.62857e-10	0.0139	0.0251	0.5801	0.3421	65642	0.000477191	31.3378
rs1990760	T	C	-0.0671151	0.0107006	3.56246e-10	0.0206	0.0221	0.3516	0.6085	65642	0.000484715	31.8321
rs2024092	A	G	0.106813	0.0121076	1.1246e-18	0.0285	0.0259	0.27	0.2162	65642	0.000681774	44.7822
rs2050392	A	G	0.0691178	0.0102921	1.87241e-11	-0.0502	0.0221	0.02334	0.6003	65642	0.000518991	34.0843
rs2143178	C	T	-0.176684	0.0137017	4.79954e-38	-0.0537	0.0338	0.1116	0.1658	65642	0.000996545	65.4785
rs2153283	A	C	-0.0859637	0.0127458	1.53568e-11	0.0474	0.0256	0.0638102	0.217	65642	0.000521221	34.2308
rs2270395	T	C	0.0778411	0.0118554	5.17249e-11	0.0063	0.0237	0.7891	0.7616	65642	0.000507419	33.3239
rs2274351	T	C	0.0604993	0.0104442	6.93043e-09	0.025	0.0217	0.2501	0.5373	65642	0.000447661	29.3976
rs2297559	A	G	0.0741659	0.0110454	1.88495e-11	-0.0092	0.0232	0.692	0.6822	65642	0.000518916	34.0793
rs2328546	C	T	0.0940162	0.0126938	1.29718e-13	-0.0047	0.0253	0.8513	0.8014	65642	0.000572381	37.5926
rs2395022	C	A	-0.181635	0.0233963	8.26799e-15	-0.0121	0.053	0.8189	0.95885	65642	0.000599966	39.4054
rs2488397	C	G	0.09881	0.0121644	4.55302e-16	0.0711	0.0305	0.0199499	0.2037	65642	0.000627747	41.2312
rs2497318	T	C	-0.0635464	0.00989735	1.35781e-10	0.0247	0.0218	0.2579	0.4504	65642	0.000496188	32.586
rs2538470	G	A	-0.0675599	0.0101646	2.99916e-11	-0.06	0.0224	0.00732993	0.6378	65642	0.000513657	33.7338
rs259964	G	A	-0.0674584	0.00983489	6.92947e-12	-0.0123	0.022	0.5757	0.5414	65642	0.000530079	34.8129
rs2688608	T	G	0.062403	0.00988642	2.75467e-10	0.0065	0.0218	0.7648	0.557	65642	0.000487799	32.0347
rs272882	T	G	0.166117	0.0108875	1.46656e-52	0.0124	0.0221	0.5754	0.6733	65642	0.00117913	77.4892
rs2836883	A	G	-0.168413	0.0115451	3.37831e-48	0.0127	0.0252	0.6158	0.2728	65642	0.00112733	74.0816
rs2847278	T	C	-0.144528	0.0132236	8.32722e-28	-0.0258	0.0306	0.3992	0.841	65642	0.00084465	55.4897
rs2974935	T	G	0.0687256	0.0100715	8.86748e-12	-0.0105	0.0219	0.6307	0.4948	65642	0.00052735	34.6335
rs3024493	A	C	0.196922	0.0131753	1.64778e-50	-0.0177	0.0301	0.5561	0.1572	65642	0.00115507	75.9064
rs3184504	C	T	-0.0600317	0.00989211	1.28988e-09	-0.0424	0.0221	0.0546198	0.5074	65642	0.000468993	30.7991
rs34779708	G	T	0.106679	0.0102408	2.073e-25	-0.0172	0.0225	0.4438	0.3512	65642	0.000805043	52.8856
rs34804116	A	C	-0.0574631	0.0104322	3.62402e-08	0.0431	0.0225	0.0556596	0.3867	65642	0.000425684	27.9538
rs34856868	A	G	-0.195275	0.0340546	9.79873e-09	0.018	0.0612	0.7691	0.03159	65642	0.000443144	29.1009
rs35164067	A	G	-0.11754	0.0127318	2.65705e-20	0.0075	0.0285	0.7927	0.2039	65642	0.000713461	46.865
rs35256947	C	T	0.0821647	0.0113176	3.87347e-13	0.0306	0.0263	0.2439	0.2594	65642	0.000561055	36.8483
rs35730213	C	G	-0.159624	0.0113656	8.33489e-45	-0.0349	0.0265	0.1868	0.2807	65642	0.00108538	71.3215
rs36048684	A	T	-0.0941465	0.0159649	3.69939e-09	0.0065	0.0425	0.8791	0.1107	65642	0.000455735	29.9281
rs367569	T	C	-0.0958166	0.011275	1.92664e-17	0.0171	0.0244	0.4844	0.2891	65642	0.000656748	43.1372
rs3776414	G	T	0.0773716	0.0101613	2.65033e-14	0.0313	0.0238	0.1879	0.3756	65642	0.000588446	38.6483
rs3801835	T	C	0.064107	0.0106005	1.47058e-09	-0.0231	0.0243	0.3418	0.3447	65642	0.000467362	30.692
rs3853824	C	T	0.064031	0.0104099	7.70123e-10	-0.0067	0.0219	0.759	0.6385	65642	0.000475355	31.2171
rs4692386	C	T	0.0579752	0.0101746	1.21194e-08	0.0149	0.0225	0.5083	0.593	65642	0.000440351	28.9174
rs4703855	T	C	-0.0710611	0.0109034	7.15649e-11	-0.0319	0.0226	0.1586	0.2998	65642	0.000503668	33.0774
rs4743820	T	C	0.0639523	0.0108526	3.79656e-09	0.0362	0.0231	0.1171	0.7019	65642	0.000455404	29.9063
rs4795397	G	A	0.138343	0.00996661	8.30233e-44	-0.0274	0.0218	0.2084	0.4713	65642	0.00107271	70.4886
rs4976646	C	T	0.0730113	0.0104794	3.23445e-12	-0.0293	0.0226	0.1948	0.3415	65642	0.000538428	35.3615
rs516246	T	C	0.0755599	0.0101797	1.14842e-13	-0.0056	0.0224	0.8014	0.4652	65642	0.000573628	37.6746
rs55808324	A	G	0.141213	0.016844	5.13452e-17	0.0119	0.0391	0.7602	0.09318	65642	0.000647894	42.5553
rs559928	C	T	0.094388	0.0129645	3.32583e-13	0.0364	0.0272	0.1808	0.8128	65642	0.000562646	36.9529
rs56167332	A	C	0.155855	0.0104967	7.16638e-50	0.0697	0.0236	0.00316097	0.3375	65642	0.00114747	75.4066
rs6058869	T	C	0.0556615	0.0100037	2.63494e-08	0.0245	0.0221	0.2693	0.3991	65642	0.00043	28.2373
rs6062496	A	G	0.123216	0.0102312	2.10814e-33	0.0513	0.0227	0.0241602	0.5694	65642	0.000930711	61.1488
rs6074022	T	C	-0.0742587	0.0114338	8.32339e-11	-0.0234	0.0244	0.3376	0.7497	65642	0.000501916	32.9623
rs6111031	T	C	-0.264091	0.0147557	1.23225e-71	-0.0062	0.0329	0.8509	0.1591	65642	0.00138315	90.9155
rs62037363	C	T	0.0987549	0.0102618	6.36209e-22	0.001	0.022	0.9623	0.3911	65642	0.00074372	48.8541
rs62434177	A	G	-0.179105	0.031375	1.13951e-08	0.0332	0.047	0.4798	0.03236	65642	0.000441162	28.9707
rs6456426	A	C	-0.0643405	0.0099028	8.18276e-11	0.0241	0.0217	0.2668	0.4984	65642	0.000502112	32.9752
rs6466198	T	A	0.0841312	0.0102451	2.17771e-16	-0.0197	0.0226	0.3813	0.386	65642	0.000634622	41.683
rs648541	G	A	-0.0648616	0.0106716	1.21728e-09	0.0117	0.0223	0.598	0.3409	65642	0.000469713	30.8464
rs6500315	G	A	0.0766082	0.0118778	1.12065e-10	0.051	0.0305	0.0942106	0.7753	65642	0.000498441	32.734
rs6561151	A	G	0.1	0.0118661	3.53346e-17	0.0038	0.0271	0.8874	0.2235	65642	0.000651278	42.7777
rs6584281	G	A	-0.164639	0.00992861	9.36268e-62	-0.0222	0.0217	0.3081	0.5188	65642	0.0012815	84.2256
rs6588248	G	T	0.0819867	0.0099185	1.38484e-16	-0.0389	0.0217	0.0725504	0.5297	65642	0.00063881	41.9583
rs6651252	C	T	-0.0908484	0.014833	9.08239e-10	-0.0632	0.0342	0.0645402	0.13	65642	0.000473328	31.084
rs6708373	G	A	0.134178	0.0099341	1.42561e-41	0.0262	0.0219	0.2308	0.5277	65642	0.00104382	68.5882
rs6740462	A	C	0.0799597	0.0116057	5.59114e-12	0.0168	0.0225	0.4558	0.7378	65642	0.000532444	34.9683
rs6745185	G	T	0.0698267	0.0115253	1.37322e-09	-0.0371	0.0289	0.1988	0.7389	65642	0.000468213	30.7479
rs67643815	T	G	-0.0629092	0.0101798	6.41889e-10	-0.003	0.0221	0.8915	0.5342	65642	0.000477583	31.3636
rs6933404	C	T	0.0957518	0.0122643	5.83848e-15	-0.0273	0.0277	0.3234	0.2108	65642	0.000603363	39.6286
rs7011507	A	G	-0.0846011	0.0150825	2.03222e-08	-0.0354	0.0391	0.3649	0.1233	65642	0.000433488	28.4665
rs7015630	C	T	-0.0627799	0.0113167	2.89694e-08	0.0216	0.0244	0.3777	0.2657	65642	0.000428721	28.1533
rs71593329	G	T	-0.0978042	0.0126731	1.18659e-14	0.0094	0.0303	0.7568	0.1998	65642	0.000596416	39.1721
rs7194886	T	C	-0.126026	0.0100135	2.53338e-36	0.0359	0.0218	0.0997907	0.4357	65642	0.000972632	63.9057
rs7240004	G	A	-0.0665215	0.0102898	1.01436e-10	-0.0165	0.0225	0.462701	0.3795	65642	0.000499608	32.8107
rs7253253	T	G	-0.134424	0.02313	6.18586e-09	-0.0034	0.047	0.9421	0.95432	65642	0.000449134	29.4944
rs72634258	C	T	-0.126877	0.0139965	1.24652e-19	-0.0077	0.025	0.758399	0.1757	65642	0.000700548	46.0162
rs72924296	G	A	-0.0638392	0.0112629	1.44391e-08	0.0254	0.026	0.3287	0.2696	65642	0.000438038	28.7654
rs744166	G	A	-0.100017	0.0102076	1.14446e-22	-0.0011	0.022	0.9614	0.4204	65642	0.000757224	49.7419
rs7523442	T	C	0.124537	0.00990061	2.76439e-36	-0.0025	0.0217	0.9087	0.5356	65642	0.0009721	63.8707
rs7547569	C	T	-0.6472	0.0232516	1.65196e-170	-0.0222	0.052	0.669501	0.06675	65642	0.0021511	141.502
rs7608910	G	A	0.126444	0.0100484	2.59956e-36	0.0086	0.0224	0.701799	0.3909	65642	0.000972469	63.895
rs7657746	G	A	-0.0868542	0.0118004	1.83485e-13	-0.0316	0.0312	0.3124	0.244	65642	0.000568812	37.358
rs769177	T	C	0.260903	0.0285603	6.5283e-20	-0.0029	0.0478	0.9509	0.02548	65642	0.000705977	46.3731
rs7773324	A	G	0.061818	0.0106192	5.83687e-09	0.0009	0.0219	0.9662	0.6002	65642	0.000449881	29.5435
rs780094	C	T	-0.0783055	0.00996426	3.88329e-15	0.0058	0.0228	0.7991	0.6051	65642	0.000607325	39.8891
rs7848647	C	T	0.13239	0.0106897	3.15791e-35	0.005	0.0235	0.8308	0.6746	65642	0.000957115	62.8852
rs78487399	C	G	-0.132093	0.0163913	7.71081e-16	0.0218	0.0477	0.6486	0.90326	65642	0.000622789	40.9053
rs913678	C	T	-0.0691643	0.0105418	5.34687e-11	0.0112	0.0229	0.6242	0.3293	65642	0.000507039	33.2989
rs9264942	C	T	0.094692	0.0107773	1.54703e-18	0.0151	0.0243	0.533301	0.3529	65642	0.000679012	44.6006
rs9273363	A	C	-0.193129	0.0120075	3.30217e-58	0.1486	0.0257	7.00906e-09	0.2748	65642	0.00124299	81.6917
rs941823	C	T	0.0830172	0.0115361	6.18728e-13	0.0445	0.0245	0.0689398	0.7509	65642	0.000556139	36.5253
rs9457247	T	C	0.089151	0.0102086	2.48085e-18	-0.0112	0.0218	0.6069	0.5398	65642	0.000674892	44.3298
rs9557207	G	A	-0.0878448	0.0120782	3.5156e-13	0.0277	0.0319	0.3861	0.2231	65642	0.000562067	36.9148
rs974801	G	A	-0.0727718	0.0101382	7.07457e-13	0.0041	0.0223	0.8558	0.3799	65642	0.000554723	36.4323
rs9836291	A	G	0.160867	0.0105244	9.61391e-53	-0.0291	0.0221	0.1889	0.2878	65642	0.00118126	77.6293
rs9889296	A	G	-0.104999	0.0112854	1.35301e-20	-0.0157	0.023	0.4936	0.2723	65642	0.000719023	47.2306

## Sheet: Table S6
Supplemental Table S6. Top SNPs for inflammatory bowel disease (P <1e08) on nephrotic syndrome
Notes: Estimated variance explained by genetic instruments was the sum of estimated variance explained by each variant.
SNP	EA	OA	Beta for exposure	SE for exposure	P value for exposure	Beta for outcome	SE for outcome	P value for outcome	EAF	Sample size (exposure)	R2	F
rs10142466	G	A	-0.0580054	0.010146	1.08365e-08	-0.0045	0.0652	0.9449	0.5065	65642	0.000441823	29.014
rs10758669	A	C	-0.148762	0.0102138	4.69894e-48	0.131	0.0677	0.0531105	0.6504	65642	0.00112559	73.9668
rs10761659	G	A	0.153811	0.0100347	4.9705e-53	-0.0328	0.0652	0.614899	0.5399	65642	0.00118456	77.8468
rs10800309	G	A	-0.132111	0.010405	6.1546e-37	0.0184	0.0676	0.7857	0.6578	65642	0.000981231	64.4713
rs10878302	A	T	0.112429	0.0192561	5.26393e-09	0.0558	0.1364	0.682299	0.92855	65642	0.000451216	29.6312
rs10956252	G	C	0.0834795	0.0101714	2.26204e-16	-0.0115	0.0726	0.8737	0.6189	65642	0.000634269	41.6598
rs11152949	G	A	0.105057	0.0106717	7.2477e-23	-0.0197	0.0758	0.7954	0.3195	65642	0.000760792	49.9764
rs11185982	C	T	-0.077882	0.0137863	1.61161e-08	-0.0413	0.0996	0.6784	0.1517	65642	0.00043658	28.6696
rs11230563	T	C	-0.081194	0.0105845	1.70608e-14	-0.0893	0.0759	0.2393	0.348	65642	0.000592827	38.9362
rs11236797	A	C	0.150864	0.00996698	9.31751e-52	-0.0617	0.0663	0.3519	0.4444	65642	0.00116976	76.8729
rs11641016	G	C	-0.111288	0.0133908	9.50605e-17	-0.1096	0.0741	0.1393	0.1973	65642	0.000642268	42.1855
rs11677953	A	G	0.0790564	0.0100145	2.92213e-15	-0.0811	0.0707	0.2512	0.3969	65642	0.000610073	40.0697
rs11691685	G	A	-0.122467	0.0187977	7.26942e-11	-0.0904	0.1213	0.456	0.08024	65642	0.000503487	33.0656
rs11713774	C	T	0.0942858	0.0142704	3.91922e-11	-0.0867	0.1012	0.3915	0.1427	65642	0.000510604	33.5332
rs11768997	T	G	0.155265	0.0180166	6.81868e-18	-0.1032	0.155	0.5053	0.1346	65642	0.000666001	43.7455
rs11768997	T	G	0.155265	0.0180166	6.81868e-18	0.1305	0.112	0.2439	0.1346	65642	0.000666001	43.7455
rs11793497	G	A	0.156206	0.0100484	1.70844e-54	-0.0688	0.0658	0.2958	0.423	65642	0.00120137	78.9525
rs1182188	C	T	-0.0659028	0.0108086	1.07912e-09	-0.0343	0.0677	0.6125	0.2989	65642	0.000471204	30.9444
rs12318183	A	C	0.109531	0.01008	1.66994e-27	0.083	0.0695	0.2325	0.3854	65642	0.000839752	55.1676
rs12411259	A	G	0.0669054	0.0115117	6.17504e-09	-0.0683	0.0725	0.3461	0.2401	65642	0.000449155	29.4958
rs1250566	A	G	-0.100894	0.0110038	4.7698e-20	0.0016	0.0665	0.9803	0.3161	65642	0.000708593	46.545
rs12585310	A	G	0.0706485	0.0107636	5.24928e-11	0.0265	0.0701	0.705601	0.3136	65642	0.000507247	33.3126
rs1267499	C	T	0.0821443	0.0125131	5.21555e-11	0.1252	0.1046	0.2311	0.81	65642	0.000507326	33.3178
rs12718244	A	G	0.0761709	0.0100437	3.35274e-14	0.095	0.0716	0.1844	0.4081	65642	0.000586097	38.494
rs12722515	A	C	-0.0989022	0.0142955	4.56773e-12	-0.1903	0.0933	0.0414496	0.1627	65642	0.000534664	35.1141
rs12796489	A	C	-0.760367	0.0432241	2.87276e-69	-0.3012	0.4937	0.5418	0.02286	65642	0.00135948	89.3575
rs1292053	G	A	0.0701035	0.00982936	9.88781e-13	0.1355	0.0658	0.0394703	0.442	65642	0.000551174	36.199
rs1297258	T	C	-0.114524	0.0100654	5.37898e-30	0.0059	0.0662	0.9287	0.4249	65642	0.000879305	57.7684
rs13107612	T	C	0.0732561	0.0108741	1.61994e-11	-0.015	0.0706	0.8317	0.2969	65642	0.000520625	34.1916
rs13204742	T	G	0.0916208	0.0147604	5.39312e-10	0.075	0.0975	0.4417	0.1267	65642	0.000479701	31.5027
rs13407913	G	A	0.0917072	0.00988181	1.6885e-20	0.0843	0.0662	0.2028	0.4306	65642	0.000717202	47.1109
rs1363907	A	G	0.0815026	0.0104086	4.86519e-15	-0.0051	0.0671	0.9392	0.4212	65642	0.000605137	39.7452
rs1388585	A	G	-0.30489	0.031707	6.8533e-22	0.2364	0.2014	0.2406	0.98081	65642	0.000743126	48.8151
rs140143	T	G	-0.133073	0.0114182	2.17871e-31	0.1492	0.1233	0.2263	0.3897	65642	0.000900672	59.1734
rs140143	T	G	-0.133073	0.0114182	2.17871e-31	-0.0574	0.0684	0.4015	0.3897	65642	0.000900672	59.1734
rs1420098	C	T	-0.0952951	0.0102776	1.82516e-20	-0.0402	0.0665	0.5462	0.3877	65642	0.000716561	47.0688
rs1517352	C	A	0.0778816	0.0102944	3.86545e-14	0.0937	0.0673	0.1636	0.6048	65642	0.000584666	38.4
rs1569328	T	C	-0.0809722	0.0136766	3.20959e-09	-0.0757	0.0851	0.3734	0.1702	65642	0.000457543	30.0469
rs17293632	T	C	0.107165	0.0116106	2.70894e-20	0.0743	0.074	0.3153	0.2364	65642	0.000713301	46.8545
rs17651741	A	G	0.0702476	0.0126505	2.80892e-08	-0.042	0.082	0.608199	0.191	65642	0.000429139	28.1808
rs17694108	A	G	0.0857629	0.0111165	1.21032e-14	0.0196	0.0686	0.7751	0.2797	65642	0.000596219	39.1592
rs17780256	C	A	-0.083427	0.0125693	3.19374e-11	-0.019	0.087	0.8271	0.1927	65642	0.000512944	33.6869
rs181826	A	C	0.0820444	0.0104471	4.05229e-15	0.0126	0.0684	0.8534	0.6266	65642	0.000606914	39.8621
rs1847472	A	C	-0.0672805	0.0108961	6.62857e-10	0.0897	0.0751	0.2321	0.3421	65642	0.000477191	31.3378
rs1990760	T	C	-0.0671151	0.0107006	3.56246e-10	0.0029	0.0662	0.9649	0.6085	65642	0.000484715	31.8321
rs2024092	A	G	0.106813	0.0121076	1.1246e-18	0.0726	0.0775	0.3489	0.2162	65642	0.000681774	44.7822
rs2050392	A	G	0.0691178	0.0102921	1.87241e-11	-0.1021	0.0663	0.1234	0.6003	65642	0.000518991	34.0843
rs2143178	C	T	-0.176684	0.0137017	4.79954e-38	-0.0586	0.1011	0.562	0.1658	65642	0.000996545	65.4785
rs2153283	A	C	-0.0859637	0.0127458	1.53568e-11	0.0896	0.0766	0.242	0.217	65642	0.000521221	34.2308
rs2270395	T	C	0.0778411	0.0118554	5.17249e-11	-0.0669	0.071	0.3464	0.7616	65642	0.000507419	33.3239
rs2274351	T	C	0.0604993	0.0104442	6.93043e-09	0.0019	0.0652	0.9764	0.5373	65642	0.000447661	29.3976
rs2297559	A	G	0.0741659	0.0110454	1.88495e-11	-0.0156	0.0698	0.8237	0.6822	65642	0.000518916	34.0793
rs2328546	C	T	0.0940162	0.0126938	1.29718e-13	0.1312	0.0758	0.0835892	0.8014	65642	0.000572381	37.5926
rs2395022	C	A	-0.181635	0.0233963	8.26799e-15	0.0345	0.1588	0.8283	0.95885	65642	0.000599966	39.4054
rs2488397	C	G	0.09881	0.0121644	4.55302e-16	0.0736	0.0925	0.4265	0.2037	65642	0.000627747	41.2312
rs2497318	T	C	-0.0635464	0.00989735	1.35781e-10	-0.0001	0.0654	0.9986	0.4504	65642	0.000496188	32.586
rs2538470	G	A	-0.0675599	0.0101646	2.99916e-11	0.018	0.0671	0.788199	0.6378	65642	0.000513657	33.7338
rs259964	G	A	-0.0674584	0.00983489	6.92947e-12	0.109	0.066	0.0982902	0.5414	65642	0.000530079	34.8129
rs2688608	T	G	0.062403	0.00988642	2.75467e-10	-0.0954	0.0653	0.1443	0.557	65642	0.000487799	32.0347
rs272882	T	G	0.166117	0.0108875	1.46656e-52	-0.0322	0.0662	0.627001	0.6733	65642	0.00117913	77.4892
rs2836883	A	G	-0.168413	0.0115451	3.37831e-48	-0.1194	0.0757	0.1148	0.2728	65642	0.00112733	74.0816
rs2847278	T	C	-0.144528	0.0132236	8.32722e-28	0.107	0.092	0.2445	0.841	65642	0.00084465	55.4897
rs2974935	T	G	0.0687256	0.0100715	8.86748e-12	0.1337	0.0655	0.04134	0.4948	65642	0.00052735	34.6335
rs3024493	A	C	0.196922	0.0131753	1.64778e-50	-0.0801	0.0899	0.3725	0.1572	65642	0.00115507	75.9064
rs3184504	C	T	-0.0600317	0.00989211	1.28988e-09	-0.0365	0.0662	0.5818	0.5074	65642	0.000468993	30.7991
rs34779708	G	T	0.106679	0.0102408	2.073e-25	0.0111	0.0672	0.8687	0.3512	65642	0.000805043	52.8856
rs34804116	A	C	-0.0574631	0.0104322	3.62402e-08	0.0501	0.0677	0.4589	0.3867	65642	0.000425684	27.9538
rs34856868	A	G	-0.195275	0.0340546	9.79873e-09	0.1718	0.1843	0.3513	0.03159	65642	0.000443144	29.1009
rs35164067	A	G	-0.11754	0.0127318	2.65705e-20	0.0297	0.0857	0.729201	0.2039	65642	0.000713461	46.865
rs35256947	C	T	0.0821647	0.0113176	3.87347e-13	0.0102	0.0786	0.897	0.2594	65642	0.000561055	36.8483
rs35730213	C	G	-0.159624	0.0113656	8.33489e-45	-0.0199	0.0797	0.8032	0.2807	65642	0.00108538	71.3215
rs36048684	A	T	-0.0941465	0.0159649	3.69939e-09	-0.0793	0.1272	0.533	0.1107	65642	0.000455735	29.9281
rs367569	T	C	-0.0958166	0.011275	1.92664e-17	-0.003	0.0732	0.9673	0.2891	65642	0.000656748	43.1372
rs3776414	G	T	0.0773716	0.0101613	2.65033e-14	0.1023	0.0714	0.1519	0.3756	65642	0.000588446	38.6483
rs3801835	T	C	0.064107	0.0106005	1.47058e-09	0.1422	0.0729	0.05118	0.3447	65642	0.000467362	30.692
rs3853824	C	T	0.064031	0.0104099	7.70123e-10	0.014	0.0657	0.8307	0.6385	65642	0.000475355	31.2171
rs4692386	C	T	0.0579752	0.0101746	1.21194e-08	0.0261	0.0674	0.698601	0.593	65642	0.000440351	28.9174
rs4703855	T	C	-0.0710611	0.0109034	7.15649e-11	0.0055	0.0678	0.9358	0.2998	65642	0.000503668	33.0774
rs4743820	T	C	0.0639523	0.0108526	3.79656e-09	0.0249	0.0692	0.719201	0.7019	65642	0.000455404	29.9063
rs4795397	G	A	0.138343	0.00996661	8.30233e-44	0.0028	0.0652	0.9657	0.4713	65642	0.00107271	70.4886
rs4976646	C	T	0.0730113	0.0104794	3.23445e-12	0.0879	0.0678	0.1946	0.3415	65642	0.000538428	35.3615
rs516246	T	C	0.0755599	0.0101797	1.14842e-13	0.0522	0.0672	0.4374	0.4652	65642	0.000573628	37.6746
rs55808324	A	G	0.141213	0.016844	5.13452e-17	-0.0443	0.1181	0.7077	0.09318	65642	0.000647894	42.5553
rs559928	C	T	0.094388	0.0129645	3.32583e-13	0.0899	0.0813	0.2692	0.8128	65642	0.000562646	36.9529
rs56167332	A	C	0.155855	0.0104967	7.16638e-50	0.0976	0.0709	0.1686	0.3375	65642	0.00114747	75.4066
rs6058869	T	C	0.0556615	0.0100037	2.63494e-08	0.0332	0.0663	0.616601	0.3991	65642	0.00043	28.2373
rs6062496	A	G	0.123216	0.0102312	2.10814e-33	0.1525	0.0683	0.0255499	0.5694	65642	0.000930711	61.1488
rs6074022	T	C	-0.0742587	0.0114338	8.32339e-11	0.0804	0.0732	0.272	0.7497	65642	0.000501916	32.9623
rs6111031	T	C	-0.264091	0.0147557	1.23225e-71	-0.0572	0.0986	0.5618	0.1591	65642	0.00138315	90.9155
rs62037363	C	T	0.0987549	0.0102618	6.36209e-22	-0.1152	0.0662	0.0815192	0.3911	65642	0.00074372	48.8541
rs62434177	A	G	-0.179105	0.031375	1.13951e-08	0.174	0.1401	0.214	0.03236	65642	0.000441162	28.9707
rs6456426	A	C	-0.0643405	0.0099028	8.18276e-11	0.0502	0.065	0.4402	0.4984	65642	0.000502112	32.9752
rs6466198	T	A	0.0841312	0.0102451	2.17771e-16	-0.0043	0.0676	0.9492	0.386	65642	0.000634622	41.683
rs648541	G	A	-0.0648616	0.0106716	1.21728e-09	-0.0527	0.0667	0.4299	0.3409	65642	0.000469713	30.8464
rs6500315	G	A	0.0766082	0.0118778	1.12065e-10	0.125	0.0918	0.1735	0.7753	65642	0.000498441	32.734
rs6561151	A	G	0.1	0.0118661	3.53346e-17	-0.0233	0.0815	0.7754	0.2235	65642	0.000651278	42.7777
rs6584281	G	A	-0.164639	0.00992861	9.36268e-62	-0.0537	0.0652	0.4096	0.5188	65642	0.0012815	84.2256
rs6588248	G	T	0.0819867	0.0099185	1.38484e-16	-0.0636	0.0652	0.3293	0.5297	65642	0.00063881	41.9583
rs6651252	C	T	-0.0908484	0.014833	9.08239e-10	-0.0668	0.1018	0.5119	0.13	65642	0.000473328	31.084
rs6708373	G	A	0.134178	0.0099341	1.42561e-41	0.0162	0.0655	0.8045	0.5277	65642	0.00104382	68.5882
rs6740462	A	C	0.0799597	0.0116057	5.59114e-12	0.0152	0.0674	0.821	0.7378	65642	0.000532444	34.9683
rs6745185	G	T	0.0698267	0.0115253	1.37322e-09	-0.1437	0.0871	0.09891	0.7389	65642	0.000468213	30.7479
rs67643815	T	G	-0.0629092	0.0101798	6.41889e-10	-0.0126	0.0663	0.8498	0.5342	65642	0.000477583	31.3636
rs6933404	C	T	0.0957518	0.0122643	5.83848e-15	0.0096	0.0829	0.9075	0.2108	65642	0.000603363	39.6286
rs7011507	A	G	-0.0846011	0.0150825	2.03222e-08	0.1446	0.1175	0.2186	0.1233	65642	0.000433488	28.4665
rs7015630	C	T	-0.0627799	0.0113167	2.89694e-08	0.1026	0.0733	0.1618	0.2657	65642	0.000428721	28.1533
rs71593329	G	T	-0.0978042	0.0126731	1.18659e-14	0.0479	0.0913	0.6003	0.1998	65642	0.000596416	39.1721
rs7194886	T	C	-0.126026	0.0100135	2.53338e-36	-0.0218	0.0652	0.7376	0.4357	65642	0.000972632	63.9057
rs7240004	G	A	-0.0665215	0.0102898	1.01436e-10	0.0328	0.0674	0.6267	0.3795	65642	0.000499608	32.8107
rs7253253	T	G	-0.134424	0.02313	6.18586e-09	0.1459	0.1397	0.2962	0.95432	65642	0.000449134	29.4944
rs72634258	C	T	-0.126877	0.0139965	1.24652e-19	-0.2525	0.0751	0.000775604	0.1757	65642	0.000700548	46.0162
rs72924296	G	A	-0.0638392	0.0112629	1.44391e-08	0.0331	0.0781	0.671901	0.2696	65642	0.000438038	28.7654
rs744166	G	A	-0.100017	0.0102076	1.14446e-22	-0.0366	0.0659	0.579001	0.4204	65642	0.000757224	49.7419
rs7523442	T	C	0.124537	0.00990061	2.76439e-36	0.0015	0.0652	0.9822	0.5356	65642	0.0009721	63.8707
rs7547569	C	T	-0.6472	0.0232516	1.65196e-170	-0.0773	0.1547	0.6175	0.06675	65642	0.0021511	141.502
rs7608910	G	A	0.126444	0.0100484	2.59956e-36	-0.0391	0.0674	0.5613	0.3909	65642	0.000972469	63.895
rs7657746	G	A	-0.0868542	0.0118004	1.83485e-13	0.0815	0.0935	0.3829	0.244	65642	0.000568812	37.358
rs769177	T	C	0.260903	0.0285603	6.5283e-20	0.083	0.1432	0.5619	0.02548	65642	0.000705977	46.3731
rs7773324	A	G	0.061818	0.0106192	5.83687e-09	0.0631	0.0657	0.3371	0.6002	65642	0.000449881	29.5435
rs780094	C	T	-0.0783055	0.00996426	3.88329e-15	0.0215	0.068	0.752	0.6051	65642	0.000607325	39.8891
rs7848647	C	T	0.13239	0.0106897	3.15791e-35	-0.0468	0.0706	0.507399	0.6746	65642	0.000957115	62.8852
rs78487399	C	G	-0.132093	0.0163913	7.71081e-16	-0.0671	0.143	0.639	0.90326	65642	0.000622789	40.9053
rs913678	C	T	-0.0691643	0.0105418	5.34687e-11	-0.0854	0.0685	0.2126	0.3293	65642	0.000507039	33.2989
rs9264942	C	T	0.094692	0.0107773	1.54703e-18	-0.1301	0.0728	0.0738992	0.3529	65642	0.000679012	44.6006
rs9273363	A	C	-0.193129	0.0120075	3.30217e-58	0.334	0.0757	1.02e-05	0.2748	65642	0.00124299	81.6917
rs941823	C	T	0.0830172	0.0115361	6.18728e-13	-0.0089	0.0733	0.9033	0.7509	65642	0.000556139	36.5253
rs9457247	T	C	0.089151	0.0102086	2.48085e-18	-0.0206	0.0653	0.7526	0.5398	65642	0.000674892	44.3298
rs9557207	G	A	-0.0878448	0.0120782	3.5156e-13	0.1291	0.0966	0.1813	0.2231	65642	0.000562067	36.9148
rs974801	G	A	-0.0727718	0.0101382	7.07457e-13	0.0721	0.0669	0.2811	0.3799	65642	0.000554723	36.4323
rs9836291	A	G	0.160867	0.0105244	9.61391e-53	0.0378	0.0664	0.5687	0.2878	65642	0.00118126	77.6293
rs9889296	A	G	-0.104999	0.0112854	1.35301e-20	-0.0946	0.0689	0.1698	0.2723	65642	0.000719023	47.2306

## Sheet: Table S7
Supplemental Table S7. Top SNPs for inflammatory bowel disease (P <1e08) on diabetic nephropathy
Notes: Estimated variance explained by genetic instruments was the sum of estimated variance explained by each variant.
SNP	EA	OA	Beta for exposure	SE for exposure	P value for exposure	Beta for outcome	SE for outcome	P value for outcome	EAF	Sample size (exposure)	R2	F
rs10142466	G	A	-0.0580054	0.010146	1.08365e-08	-0.0019	0.0036	0.59	0.5065	65642	0.000441823	29.014
rs10758669	A	C	-0.148762	0.0102138	4.69894e-48	0.0076	0.004	0.0560003	0.6504	65642	0.00112559	73.9668
rs10761659	G	A	0.153811	0.0100347	4.9705e-53	-0.0019	0.0036	0.6	0.5399	65642	0.00118456	77.8468
rs10800309	G	A	-0.132111	0.010405	6.1546e-37	-0.0035	0.0039	0.36	0.6578	65642	0.000981231	64.4713
rs10878302	A	T	0.112429	0.0192561	5.26393e-09	0.0053	0.0071	0.46	0.92855	65642	0.000451216	29.6312
rs10956252	G	C	0.0834795	0.0101714	2.26204e-16	-0.0063	0.0036	0.0819993	0.6189	65642	0.000634269	41.6598
rs11152949	G	A	0.105057	0.0106717	7.2477e-23	-0.0047	0.004	0.24	0.3195	65642	0.000760792	49.9764
rs11185982	C	T	-0.077882	0.0137863	1.61161e-08	0.0029	0.0049	0.55	0.1517	65642	0.00043658	28.6696
rs11230563	T	C	-0.081194	0.0105845	1.70608e-14	0.003	0.0038	0.43	0.348	65642	0.000592827	38.9362
rs11691685	G	A	-0.122467	0.0187977	7.26942e-11	-0.0097	0.0066	0.14	0.08024	65642	0.000503487	33.0656
rs11713774	C	T	0.0942858	0.0142704	3.91922e-11	-0.0051	0.0049	0.3	0.1427	65642	0.000510604	33.5332
rs12318183	A	C	0.109531	0.01008	1.66994e-27	-0.0043	0.0036	0.24	0.3854	65642	0.000839752	55.1676
rs12585310	A	G	0.0706485	0.0107636	5.24928e-11	-0.0011	0.004	0.77	0.3136	65642	0.000507247	33.3126
rs1267499	C	T	0.0821443	0.0125131	5.21555e-11	0.0038	0.0045	0.39	0.81	65642	0.000507326	33.3178
rs12718244	A	G	0.0761709	0.0100437	3.35274e-14	0.0012	0.0036	0.75	0.4081	65642	0.000586097	38.494
rs12722515	A	C	-0.0989022	0.0142955	4.56773e-12	-0.0038	0.005	0.450001	0.1627	65642	0.000534664	35.1141
rs1292053	G	A	0.0701035	0.00982936	9.88781e-13	0.0047	0.0035	0.19	0.442	65642	0.000551174	36.199
rs1297258	T	C	-0.114524	0.0100654	5.37898e-30	-0.0098	0.0036	0.00680002	0.4249	65642	0.000879305	57.7684
rs13204742	T	G	0.0916208	0.0147604	5.39312e-10	-0.0011	0.0054	0.84	0.1267	65642	0.000479701	31.5027
rs13407913	G	A	0.0917072	0.00988181	1.6885e-20	0.0016	0.0036	0.66	0.4306	65642	0.000717202	47.1109
rs1517352	C	A	0.0778816	0.0102944	3.86545e-14	0.0005	0.0036	0.9	0.6048	65642	0.000584666	38.4
rs1569328	T	C	-0.0809722	0.0136766	3.20959e-09	0.0042	0.0048	0.39	0.1702	65642	0.000457543	30.0469
rs17293632	T	C	0.107165	0.0116106	2.70894e-20	0.0014	0.0041	0.74	0.2364	65642	0.000713301	46.8545
rs17651741	A	G	0.0702476	0.0126505	2.80892e-08	-0.006	0.0044	0.17	0.191	65642	0.000429139	28.1808
rs17694108	A	G	0.0857629	0.0111165	1.21032e-14	-0.0042	0.0043	0.33	0.2797	65642	0.000596219	39.1592
rs17780256	C	A	-0.083427	0.0125693	3.19374e-11	0.0035	0.0046	0.450001	0.1927	65642	0.000512944	33.6869
rs181826	A	C	0.0820444	0.0104471	4.05229e-15	0.0074	0.0037	0.0439997	0.6266	65642	0.000606914	39.8621
rs1847472	A	C	-0.0672805	0.0108961	6.62857e-10	-0.0017	0.0037	0.649999	0.3421	65642	0.000477191	31.3378
rs1990760	T	C	-0.0671151	0.0107006	3.56246e-10	-0.0022	0.0037	0.56	0.6085	65642	0.000484715	31.8321
rs2024092	A	G	0.106813	0.0121076	1.1246e-18	-0.0016	0.0043	0.709999	0.2162	65642	0.000681774	44.7822
rs2153283	A	C	-0.0859637	0.0127458	1.53568e-11	-0.0054	0.0042	0.21	0.217	65642	0.000521221	34.2308
rs2270395	T	C	0.0778411	0.0118554	5.17249e-11	-0.01	0.0048	0.0359998	0.7616	65642	0.000507419	33.3239
rs2274351	T	C	0.0604993	0.0104442	6.93043e-09	0.0047	0.0036	0.19	0.5373	65642	0.000447661	29.3976
rs2328546	C	T	0.0940162	0.0126938	1.29718e-13	0.012	0.0045	0.00840001	0.8014	65642	0.000572381	37.5926
rs2488397	C	G	0.09881	0.0121644	4.55302e-16	0.0052	0.0043	0.23	0.2037	65642	0.000627747	41.2312
rs2538470	G	A	-0.0675599	0.0101646	2.99916e-11	0.0025	0.0037	0.5	0.6378	65642	0.000513657	33.7338
rs259964	G	A	-0.0674584	0.00983489	6.92947e-12	-0.0026	0.0036	0.48	0.5414	65642	0.000530079	34.8129
rs2688608	T	G	0.062403	0.00988642	2.75467e-10	0.0025	0.0036	0.49	0.557	65642	0.000487799	32.0347
rs272882	T	G	0.166117	0.0108875	1.46656e-52	0.0067	0.0038	0.08	0.6733	65642	0.00117913	77.4892
rs3024493	A	C	0.196922	0.0131753	1.64778e-50	0.0043	0.005	0.39	0.1572	65642	0.00115507	75.9064
rs3184504	C	T	-0.0600317	0.00989211	1.28988e-09	0.0056	0.0036	0.12	0.5074	65642	0.000468993	30.7991
rs367569	T	C	-0.0958166	0.011275	1.92664e-17	0.0003	0.004	0.93	0.2891	65642	0.000656748	43.1372
rs3776414	G	T	0.0773716	0.0101613	2.65033e-14	0.0019	0.0037	0.6	0.3756	65642	0.000588446	38.6483
rs3853824	C	T	0.064031	0.0104099	7.70123e-10	0.0019	0.0037	0.61	0.6385	65642	0.000475355	31.2171
rs4692386	C	T	0.0579752	0.0101746	1.21194e-08	0.0021	0.0037	0.58	0.593	65642	0.000440351	28.9174
rs4703855	T	C	-0.0710611	0.0109034	7.15649e-11	0.0002	0.0039	0.97	0.2998	65642	0.000503668	33.0774
rs4743820	T	C	0.0639523	0.0108526	3.79656e-09	0.0003	0.0039	0.94	0.7019	65642	0.000455404	29.9063
rs4795397	G	A	0.138343	0.00996661	8.30233e-44	0.0004	0.0036	0.92	0.4713	65642	0.00107271	70.4886
rs4976646	C	T	0.0730113	0.0104794	3.23445e-12	-0.007	0.004	0.0779992	0.3415	65642	0.000538428	35.3615
rs516246	T	C	0.0755599	0.0101797	1.14842e-13	-0.0063	0.0038	0.0959997	0.4652	65642	0.000573628	37.6746
rs559928	C	T	0.094388	0.0129645	3.32583e-13	-0.0006	0.0046	0.89	0.8128	65642	0.000562646	36.9529
rs6058869	T	C	0.0556615	0.0100037	2.63494e-08	0.0012	0.0036	0.74	0.3991	65642	0.00043	28.2373
rs6074022	T	C	-0.0742587	0.0114338	8.32339e-11	0.0013	0.004	0.760001	0.7497	65642	0.000501916	32.9623
rs6111031	T	C	-0.264091	0.0147557	1.23225e-71	-0.005	0.0054	0.36	0.1591	65642	0.00138315	90.9155
rs6456426	A	C	-0.0643405	0.0099028	8.18276e-11	0.0008	0.0038	0.83	0.4984	65642	0.000502112	32.9752
rs6466198	T	A	0.0841312	0.0102451	2.17771e-16	0.0062	0.004	0.12	0.386	65642	0.000634622	41.683
rs6500315	G	A	0.0766082	0.0118778	1.12065e-10	-0.004	0.0043	0.35	0.7753	65642	0.000498441	32.734
rs6561151	A	G	0.1	0.0118661	3.53346e-17	-0.0028	0.0042	0.5	0.2235	65642	0.000651278	42.7777
rs6588248	G	T	0.0819867	0.0099185	1.38484e-16	0.0005	0.0035	0.9	0.5297	65642	0.00063881	41.9583
rs6651252	C	T	-0.0908484	0.014833	9.08239e-10	-0.0085	0.0052	0.0990011	0.13	65642	0.000473328	31.084
rs6708373	G	A	0.134178	0.0099341	1.42561e-41	0.006	0.0036	0.0940005	0.5277	65642	0.00104382	68.5882
rs6745185	G	T	0.0698267	0.0115253	1.37322e-09	0.0027	0.0041	0.52	0.7389	65642	0.000468213	30.7479
rs6933404	C	T	0.0957518	0.0122643	5.83848e-15	-0.007	0.0046	0.12	0.2108	65642	0.000603363	39.6286
rs7011507	A	G	-0.0846011	0.0150825	2.03222e-08	0.0085	0.0053	0.11	0.1233	65642	0.000433488	28.4665
rs7015630	C	T	-0.0627799	0.0113167	2.89694e-08	0.0046	0.0042	0.27	0.2657	65642	0.000428721	28.1533
rs7194886	T	C	-0.126026	0.0100135	2.53338e-36	-0.0068	0.0037	0.0649995	0.4357	65642	0.000972632	63.9057
rs7240004	G	A	-0.0665215	0.0102898	1.01436e-10	0.0047	0.0039	0.23	0.3795	65642	0.000499608	32.8107
rs744166	G	A	-0.100017	0.0102076	1.14446e-22	-0.0055	0.0036	0.13	0.4204	65642	0.000757224	49.7419
rs7657746	G	A	-0.0868542	0.0118004	1.83485e-13	0.0029	0.0041	0.48	0.244	65642	0.000568812	37.358
rs7711427	C	A	0.174764	0.0101797	4.62914e-66	0.001	0.0036	0.79	0.613	65642	0.00132676	87.204
rs780094	C	T	-0.0783055	0.00996426	3.88329e-15	-0.012	0.0036	0.001	0.6051	65642	0.000607325	39.8891
rs7848647	C	T	0.13239	0.0106897	3.15791e-35	0.0048	0.0038	0.21	0.6746	65642	0.000957115	62.8852
rs913678	C	T	-0.0691643	0.0105418	5.34687e-11	-0.0007	0.0039	0.87	0.3293	65642	0.000507039	33.2989
rs9264942	C	T	0.094692	0.0107773	1.54703e-18	0.0015	0.0037	0.69	0.3529	65642	0.000679012	44.6006
rs9273363	A	C	-0.193129	0.0120075	3.30217e-58	-0.0062	0.0041	0.13	0.2748	65642	0.00124299	81.6917
rs941823	C	T	0.0830172	0.0115361	6.18728e-13	0.002	0.0041	0.630001	0.7509	65642	0.000556139	36.5253
rs9557207	G	A	-0.0878448	0.0120782	3.5156e-13	0.0003	0.0042	0.95	0.2231	65642	0.000562067	36.9148
rs974801	G	A	-0.0727718	0.0101382	7.07457e-13	0.0007	0.0036	0.84	0.3799	65642	0.000554723	36.4323
rs9889296	A	G	-0.104999	0.0112854	1.35301e-20	0.001	0.0041	0.81	0.2723	65642	0.000719023	47.2306

## Sheet: Table S8
Supplemental Table S8. Top SNPs for inflammatory bowel disease (P <1e08) on chronic kidney disease
Notes: Estimated variance explained by genetic instruments was the sum of estimated variance explained by each variant.
SNP	EA	OA	Beta for exposure	SE for exposure	P value for exposure	Beta for outcome	SE for outcome	P value for outcome	EAF	Sample size (exposure)	R2	F
rs10142466	G	A	-0.0580054	0.010146	1.08365e-08	-0.017	0.015	0.27	0.5065	65642	0.000441823	29.014
rs10758669	A	C	-0.148762	0.0102138	4.69894e-48	0.039	0.017	0.02	0.6504	65642	0.00112559	73.9668
rs10761659	G	A	0.153811	0.0100347	4.9705e-53	0.0029	0.016	0.85	0.5399	65642	0.00118456	77.8468
rs10800309	G	A	-0.132111	0.010405	6.1546e-37	0.026	0.016	0.11	0.6578	65642	0.000981231	64.4713
rs10878302	A	T	0.112429	0.0192561	5.26393e-09	0.031	0.032	0.33	0.92855	65642	0.000451216	29.6312
rs10956252	G	C	0.0834795	0.0101714	2.26204e-16	0.028	0.016	0.0710003	0.6189	65642	0.000634269	41.6598
rs11152949	G	A	0.105057	0.0106717	7.2477e-23	0.02	0.017	0.23	0.3195	65642	0.000760792	49.9764
rs11185982	C	T	-0.077882	0.0137863	1.61161e-08	0.0063	0.021	0.760001	0.1517	65642	0.00043658	28.6696
rs11230563	T	C	-0.081194	0.0105845	1.70608e-14	-0.024	0.016	0.13	0.348	65642	0.000592827	38.9362
rs11691685	G	A	-0.122467	0.0187977	7.26942e-11	0.057	0.028	0.0389996	0.08024	65642	0.000503487	33.0656
rs11713774	C	T	0.0942858	0.0142704	3.91922e-11	0.0007	0.021	0.97	0.1427	65642	0.000510604	33.5332
rs1182188	C	T	-0.0659028	0.0108086	1.07912e-09	-0.0011	0.016	0.95	0.2989	65642	0.000471204	30.9444
rs12318183	A	C	0.109531	0.01008	1.66994e-27	0.011	0.015	0.49	0.3854	65642	0.000839752	55.1676
rs12585310	A	G	0.0706485	0.0107636	5.24928e-11	0.007	0.018	0.69	0.3136	65642	0.000507247	33.3126
rs1267499	C	T	0.0821443	0.0125131	5.21555e-11	0.017	0.019	0.37	0.81	65642	0.000507326	33.3178
rs12718244	A	G	0.0761709	0.0100437	3.35274e-14	0.013	0.015	0.38	0.4081	65642	0.000586097	38.494
rs12722515	A	C	-0.0989022	0.0142955	4.56773e-12	-0.0001	0.021	0.99	0.1627	65642	0.000534664	35.1141
rs1292053	G	A	0.0701035	0.00982936	9.88781e-13	0.0091	0.015	0.54	0.442	65642	0.000551174	36.199
rs1297258	T	C	-0.114524	0.0100654	5.37898e-30	0.011	0.015	0.450001	0.4249	65642	0.000879305	57.7684
rs13204742	T	G	0.0916208	0.0147604	5.39312e-10	-0.028	0.023	0.23	0.1267	65642	0.000479701	31.5027
rs13407913	G	A	0.0917072	0.00988181	1.6885e-20	0.0006	0.015	0.97	0.4306	65642	0.000717202	47.1109
rs1363907	A	G	0.0815026	0.0104086	4.86519e-15	0.019	0.015	0.21	0.4212	65642	0.000605137	39.7452
rs1517352	C	A	0.0778816	0.0102944	3.86545e-14	0.0053	0.015	0.73	0.6048	65642	0.000584666	38.4
rs1569328	T	C	-0.0809722	0.0136766	3.20959e-09	-0.015	0.021	0.47	0.1702	65642	0.000457543	30.0469
rs17293632	T	C	0.107165	0.0116106	2.70894e-20	0.0049	0.017	0.780001	0.2364	65642	0.000713301	46.8545
rs17651741	A	G	0.0702476	0.0126505	2.80892e-08	-0.0009	0.019	0.96	0.191	65642	0.000429139	28.1808
rs17694108	A	G	0.0857629	0.0111165	1.21032e-14	0.031	0.02	0.12	0.2797	65642	0.000596219	39.1592
rs17780256	C	A	-0.083427	0.0125693	3.19374e-11	0.031	0.019	0.11	0.1927	65642	0.000512944	33.6869
rs181826	A	C	0.0820444	0.0104471	4.05229e-15	0.018	0.016	0.25	0.6266	65642	0.000606914	39.8621
rs1847472	A	C	-0.0672805	0.0108961	6.62857e-10	-0.0088	0.016	0.58	0.3421	65642	0.000477191	31.3378
rs1990760	T	C	-0.0671151	0.0107006	3.56246e-10	-0.0077	0.015	0.62	0.6085	65642	0.000484715	31.8321
rs2024092	A	G	0.106813	0.0121076	1.1246e-18	0.026	0.018	0.15	0.2162	65642	0.000681774	44.7822
rs2143178	C	T	-0.176684	0.0137017	4.79954e-38	0.011	0.02	0.6	0.1658	65642	0.000996545	65.4785
rs2153283	A	C	-0.0859637	0.0127458	1.53568e-11	0.0056	0.018	0.760001	0.217	65642	0.000521221	34.2308
rs2270395	T	C	0.0778411	0.0118554	5.17249e-11	0.025	0.02	0.21	0.7616	65642	0.000507419	33.3239
rs2274351	T	C	0.0604993	0.0104442	6.93043e-09	-0.024	0.015	0.11	0.5373	65642	0.000447661	29.3976
rs2328546	C	T	0.0940162	0.0126938	1.29718e-13	-0.0007	0.019	0.97	0.8014	65642	0.000572381	37.5926
rs2488397	C	G	0.09881	0.0121644	4.55302e-16	0.011	0.018	0.56	0.2037	65642	0.000627747	41.2312
rs2538470	G	A	-0.0675599	0.0101646	2.99916e-11	-0.014	0.016	0.36	0.6378	65642	0.000513657	33.7338
rs259964	G	A	-0.0674584	0.00983489	6.92947e-12	0.0004	0.015	0.98	0.5414	65642	0.000530079	34.8129
rs2688608	T	G	0.062403	0.00988642	2.75467e-10	0.012	0.015	0.44	0.557	65642	0.000487799	32.0347
rs272882	T	G	0.166117	0.0108875	1.46656e-52	0.01	0.016	0.53	0.6733	65642	0.00117913	77.4892
rs3024493	A	C	0.196922	0.0131753	1.64778e-50	0.032	0.021	0.12	0.1572	65642	0.00115507	75.9064
rs3184504	C	T	-0.0600317	0.00989211	1.28988e-09	-0.023	0.015	0.13	0.5074	65642	0.000468993	30.7991
rs367569	T	C	-0.0958166	0.011275	1.92664e-17	-0.0079	0.017	0.64	0.2891	65642	0.000656748	43.1372
rs3776414	G	T	0.0773716	0.0101613	2.65033e-14	0.0021	0.016	0.89	0.3756	65642	0.000588446	38.6483
rs3853824	C	T	0.064031	0.0104099	7.70123e-10	-0.0049	0.016	0.75	0.6385	65642	0.000475355	31.2171
rs4692386	C	T	0.0579752	0.0101746	1.21194e-08	-0.0027	0.016	0.87	0.593	65642	0.000440351	28.9174
rs4703855	T	C	-0.0710611	0.0109034	7.15649e-11	-0.0081	0.016	0.62	0.2998	65642	0.000503668	33.0774
rs4743820	T	C	0.0639523	0.0108526	3.79656e-09	0.0032	0.017	0.85	0.7019	65642	0.000455404	29.9063
rs4795397	G	A	0.138343	0.00996661	8.30233e-44	0.0024	0.015	0.88	0.4713	65642	0.00107271	70.4886
rs4976646	C	T	0.0730113	0.0104794	3.23445e-12	0.075	0.017	5.69994e-06	0.3415	65642	0.000538428	35.3615
rs516246	T	C	0.0755599	0.0101797	1.14842e-13	0.049	0.016	0.00179999	0.4652	65642	0.000573628	37.6746
rs559928	C	T	0.094388	0.0129645	3.32583e-13	0.0043	0.019	0.83	0.8128	65642	0.000562646	36.9529
rs6058869	T	C	0.0556615	0.0100037	2.63494e-08	-0.02	0.015	0.19	0.3991	65642	0.00043	28.2373
rs6074022	T	C	-0.0742587	0.0114338	8.32339e-11	-0.013	0.017	0.43	0.7497	65642	0.000501916	32.9623
rs6111031	T	C	-0.264091	0.0147557	1.23225e-71	0.03	0.023	0.19	0.1591	65642	0.00138315	90.9155
rs6456426	A	C	-0.0643405	0.0099028	8.18276e-11	0.005	0.016	0.75	0.4984	65642	0.000502112	32.9752
rs6466198	T	A	0.0841312	0.0102451	2.17771e-16	0.009	0.016	0.58	0.386	65642	0.000634622	41.683
rs6500315	G	A	0.0766082	0.0118778	1.12065e-10	-0.0094	0.018	0.61	0.7753	65642	0.000498441	32.734
rs6561151	A	G	0.1	0.0118661	3.53346e-17	0.015	0.018	0.39	0.2235	65642	0.000651278	42.7777
rs6588248	G	T	0.0819867	0.0099185	1.38484e-16	-0.024	0.015	0.12	0.5297	65642	0.00063881	41.9583
rs6651252	C	T	-0.0908484	0.014833	9.08239e-10	-0.018	0.022	0.41	0.13	65642	0.000473328	31.084
rs6708373	G	A	0.134178	0.0099341	1.42561e-41	0.01	0.015	0.49	0.5277	65642	0.00104382	68.5882
rs6745185	G	T	0.0698267	0.0115253	1.37322e-09	-0.0015	0.017	0.93	0.7389	65642	0.000468213	30.7479
rs6933404	C	T	0.0957518	0.0122643	5.83848e-15	0.0016	0.019	0.93	0.2108	65642	0.000603363	39.6286
rs7011507	A	G	-0.0846011	0.0150825	2.03222e-08	0.039	0.023	0.0879995	0.1233	65642	0.000433488	28.4665
rs7015630	C	T	-0.0627799	0.0113167	2.89694e-08	-0.031	0.017	0.0719996	0.2657	65642	0.000428721	28.1533
rs7194886	T	C	-0.126026	0.0100135	2.53338e-36	0.017	0.015	0.28	0.4357	65642	0.000972632	63.9057
rs7240004	G	A	-0.0665215	0.0102898	1.01436e-10	-0.01	0.016	0.51	0.3795	65642	0.000499608	32.8107
rs744166	G	A	-0.100017	0.0102076	1.14446e-22	-0.0046	0.015	0.760001	0.4204	65642	0.000757224	49.7419
rs7657746	G	A	-0.0868542	0.0118004	1.83485e-13	0.0079	0.017	0.649999	0.244	65642	0.000568812	37.358
rs7711427	C	A	0.174764	0.0101797	4.62914e-66	0.013	0.015	0.39	0.613	65642	0.00132676	87.204
rs780094	C	T	-0.0783055	0.00996426	3.88329e-15	0.019	0.015	0.2	0.6051	65642	0.000607325	39.8891
rs7848647	C	T	0.13239	0.0106897	3.15791e-35	0.0076	0.016	0.64	0.6746	65642	0.000957115	62.8852
rs913678	C	T	-0.0691643	0.0105418	5.34687e-11	-0.014	0.016	0.41	0.3293	65642	0.000507039	33.2989
rs9264942	C	T	0.094692	0.0107773	1.54703e-18	0.0026	0.016	0.87	0.3529	65642	0.000679012	44.6006
rs9273363	A	C	-0.193129	0.0120075	3.30217e-58	0.014	0.018	0.43	0.2748	65642	0.00124299	81.6917
rs941823	C	T	0.0830172	0.0115361	6.18728e-13	-0.03	0.017	0.0819993	0.7509	65642	0.000556139	36.5253
rs9557207	G	A	-0.0878448	0.0120782	3.5156e-13	0.012	0.018	0.49	0.2231	65642	0.000562067	36.9148
rs974801	G	A	-0.0727718	0.0101382	7.07457e-13	0.029	0.015	0.061	0.3799	65642	0.000554723	36.4323
rs9889296	A	G	-0.104999	0.0112854	1.35301e-20	0.0064	0.017	0.709999	0.2723	65642	0.000719023	47.2306

## Sheet: Table S10
Supplemental Table S10 Causal associations between genetically determined ulcerative colitis and IgAN
Exposure-outcome		Causal estimate
	Method	SNPs	OR	95% CI	P value
Ulcerative colitis	Inverse variance weighted*-	44	1.38	1.10–1.71	0.005
	Weighted median	44	1.34	0.95–1.91	0.09
	Weighted mode	44	1.3	0.71–2.38	0.41
	MR Egger	44	1.45	0.70–3.02	0.32
	Test for Heterogeneity: P = 0.10 (MR-Egger) and P = 0.17 (IVW)
	Test for Horizontal pleiotropy: MR-Egger intercept = -0.007, se = 0.04, P = 0.87
	MR-PRESSO global test: P = 0.99
*Inverse variance weighted (random-effect) method
Abbreviations: IgAN, IgA nephropathy; SNPs, single-nucleotide polymorphisms; MR, Mendelian randomization; IVW, inverse-variance weighted.

## Sheet: Table S9
Supplemental Table S9. Top SNPs for inflammatory bowel disease (P <1e08) on urolithiasis
Notes: Estimated variance explained by genetic instruments was the sum of estimated variance explained by each variant.
SNP	EA	OA	Beta for exposure	SE for exposure	P value for exposure	Beta for outcome	SE for outcome	P value for outcome	EAF	Sample size (exposure)	R2	F
rs10142466	G	A	-0.0580054	0.010146	1.08365e-08	-0.0115	0.0204	0.573099	0.5065	65642	0.000441823	29.014
rs10758669	A	C	-0.148762	0.0102138	4.69894e-48	0.002	0.0212	0.9263	0.6504	65642	0.00112559	73.9668
rs10761659	G	A	0.153811	0.0100347	4.9705e-53	-0.0183	0.0204	0.3691	0.5399	65642	0.00118456	77.8468
rs10800309	G	A	-0.132111	0.010405	6.1546e-37	-0.0052	0.0211	0.8049	0.6578	65642	0.000981231	64.4713
rs10878302	A	T	0.112429	0.0192561	5.26393e-09	-0.0555	0.0425	0.192	0.92855	65642	0.000451216	29.6312
rs10956252	G	C	0.0834795	0.0101714	2.26204e-16	0.0237	0.0227	0.296	0.6189	65642	0.000634269	41.6598
rs11152949	G	A	0.105057	0.0106717	7.2477e-23	0.0056	0.0237	0.8122	0.3195	65642	0.000760792	49.9764
rs11185982	C	T	-0.077882	0.0137863	1.61161e-08	-0.0056	0.031	0.857	0.1517	65642	0.00043658	28.6696
rs11230563	T	C	-0.081194	0.0105845	1.70608e-14	0.0258	0.0237	0.2771	0.348	65642	0.000592827	38.9362
rs11236797	A	C	0.150864	0.00996698	9.31751e-52	0.0097	0.0207	0.641201	0.4444	65642	0.00116976	76.8729
rs11641016	G	C	-0.111288	0.0133908	9.50605e-17	0.0036	0.0232	0.8778	0.1973	65642	0.000642268	42.1855
rs11677953	A	G	0.0790564	0.0100145	2.92213e-15	0.0257	0.0221	0.2456	0.3969	65642	0.000610073	40.0697
rs11691685	G	A	-0.122467	0.0187977	7.26942e-11	-0.0132	0.0378	0.7275	0.08024	65642	0.000503487	33.0656
rs11713774	C	T	0.0942858	0.0142704	3.91922e-11	0.0382	0.0316	0.2264	0.1427	65642	0.000510604	33.5332
rs11768997	T	G	0.155265	0.0180166	6.81868e-18	0.0575	0.0491	0.2417	0.1346	65642	0.000666001	43.7455
rs11768997	T	G	0.155265	0.0180166	6.81868e-18	-0.025	0.0351	0.4772	0.1346	65642	0.000666001	43.7455
rs11793497	G	A	0.156206	0.0100484	1.70844e-54	-0.0009	0.0206	0.967	0.423	65642	0.00120137	78.9525
rs1182188	C	T	-0.0659028	0.0108086	1.07912e-09	0.0101	0.0212	0.6351	0.2989	65642	0.000471204	30.9444
rs12318183	A	C	0.109531	0.01008	1.66994e-27	-0.0308	0.0218	0.1583	0.3854	65642	0.000839752	55.1676
rs12411259	A	G	0.0669054	0.0115117	6.17504e-09	0.0391	0.0227	0.0848203	0.2401	65642	0.000449155	29.4958
rs1250566	A	G	-0.100894	0.0110038	4.7698e-20	-0.0219	0.0208	0.294	0.3161	65642	0.000708593	46.545
rs12585310	A	G	0.0706485	0.0107636	5.24928e-11	-0.0006	0.0219	0.9785	0.3136	65642	0.000507247	33.3126
rs1267499	C	T	0.0821443	0.0125131	5.21555e-11	0.0274	0.0326	0.4012	0.81	65642	0.000507326	33.3178
rs12718244	A	G	0.0761709	0.0100437	3.35274e-14	-0.0108	0.0223	0.6271	0.4081	65642	0.000586097	38.494
rs12722515	A	C	-0.0989022	0.0142955	4.56773e-12	-0.0149	0.0291	0.6095	0.1627	65642	0.000534664	35.1141
rs12796489	A	C	-0.760367	0.0432241	2.87276e-69	0.0715	0.1532	0.6407	0.02286	65642	0.00135948	89.3575
rs1292053	G	A	0.0701035	0.00982936	9.88781e-13	-0.0056	0.0206	0.787	0.442	65642	0.000551174	36.199
rs1297258	T	C	-0.114524	0.0100654	5.37898e-30	-0.0243	0.0207	0.241	0.4249	65642	0.000879305	57.7684
rs13107612	T	C	0.0732561	0.0108741	1.61994e-11	-0.0004	0.0221	0.9859	0.2969	65642	0.000520625	34.1916
rs13204742	T	G	0.0916208	0.0147604	5.39312e-10	-0.0075	0.0305	0.8043	0.1267	65642	0.000479701	31.5027
rs13407913	G	A	0.0917072	0.00988181	1.6885e-20	-0.026	0.0208	0.211	0.4306	65642	0.000717202	47.1109
rs1363907	A	G	0.0815026	0.0104086	4.86519e-15	-0.0272	0.021	0.196	0.4212	65642	0.000605137	39.7452
rs1388585	A	G	-0.30489	0.031707	6.8533e-22	0.0808	0.0633	0.2012	0.98081	65642	0.000743126	48.8151
rs140143	T	G	-0.133073	0.0114182	2.17871e-31	0.0293	0.0386	0.4476	0.3897	65642	0.000900672	59.1734
rs140143	T	G	-0.133073	0.0114182	2.17871e-31	0.0262	0.0214	0.2207	0.3897	65642	0.000900672	59.1734
rs1420098	C	T	-0.0952951	0.0102776	1.82516e-20	-0.0302	0.0209	0.1479	0.3877	65642	0.000716561	47.0688
rs1517352	C	A	0.0778816	0.0102944	3.86545e-14	0.002	0.0211	0.923	0.6048	65642	0.000584666	38.4
rs1569328	T	C	-0.0809722	0.0136766	3.20959e-09	-0.0095	0.0266	0.721601	0.1702	65642	0.000457543	30.0469
rs17293632	T	C	0.107165	0.0116106	2.70894e-20	-0.0161	0.0233	0.4882	0.2364	65642	0.000713301	46.8545
rs17651741	A	G	0.0702476	0.0126505	2.80892e-08	0.0281	0.0257	0.2731	0.191	65642	0.000429139	28.1808
rs17694108	A	G	0.0857629	0.0111165	1.21032e-14	0.007	0.0215	0.743	0.2797	65642	0.000596219	39.1592
rs17780256	C	A	-0.083427	0.0125693	3.19374e-11	0.0213	0.0272	0.4333	0.1927	65642	0.000512944	33.6869
rs181826	A	C	0.0820444	0.0104471	4.05229e-15	0.0157	0.0215	0.463	0.6266	65642	0.000606914	39.8621
rs1847472	A	C	-0.0672805	0.0108961	6.62857e-10	-0.0233	0.0235	0.3198	0.3421	65642	0.000477191	31.3378
rs1990760	T	C	-0.0671151	0.0107006	3.56246e-10	-0.0291	0.0207	0.1598	0.6085	65642	0.000484715	31.8321
rs2024092	A	G	0.106813	0.0121076	1.1246e-18	0.0436	0.0243	0.0725805	0.2162	65642	0.000681774	44.7822
rs2050392	A	G	0.0691178	0.0102921	1.87241e-11	-0.005	0.0207	0.8105	0.6003	65642	0.000518991	34.0843
rs2143178	C	T	-0.176684	0.0137017	4.79954e-38	-0.0272	0.0317	0.3905	0.1658	65642	0.000996545	65.4785
rs2153283	A	C	-0.0859637	0.0127458	1.53568e-11	0.0245	0.024	0.3071	0.217	65642	0.000521221	34.2308
rs2270395	T	C	0.0778411	0.0118554	5.17249e-11	-0.0329	0.0222	0.1385	0.7616	65642	0.000507419	33.3239
rs2274351	T	C	0.0604993	0.0104442	6.93043e-09	0.0208	0.0204	0.3077	0.5373	65642	0.000447661	29.3976
rs2297559	A	G	0.0741659	0.0110454	1.88495e-11	-0.0211	0.0218	0.3321	0.6822	65642	0.000518916	34.0793
rs2328546	C	T	0.0940162	0.0126938	1.29718e-13	0.0288	0.0237	0.2253	0.8014	65642	0.000572381	37.5926
rs2395022	C	A	-0.181635	0.0233963	8.26799e-15	-0.0272	0.0495	0.5825	0.95885	65642	0.000599966	39.4054
rs2488397	C	G	0.09881	0.0121644	4.55302e-16	-0.0375	0.0288	0.1923	0.2037	65642	0.000627747	41.2312
rs2497318	T	C	-0.0635464	0.00989735	1.35781e-10	-0.0216	0.0205	0.2927	0.4504	65642	0.000496188	32.586
rs2538470	G	A	-0.0675599	0.0101646	2.99916e-11	0.0352	0.021	0.0936095	0.6378	65642	0.000513657	33.7338
rs259964	G	A	-0.0674584	0.00983489	6.92947e-12	-0.0048	0.0206	0.8175	0.5414	65642	0.000530079	34.8129
rs2688608	T	G	0.062403	0.00988642	2.75467e-10	0.0416	0.0204	0.0416802	0.557	65642	0.000487799	32.0347
rs272882	T	G	0.166117	0.0108875	1.46656e-52	-0.0314	0.0207	0.1305	0.6733	65642	0.00117913	77.4892
rs2836883	A	G	-0.168413	0.0115451	3.37831e-48	0.0214	0.0237	0.367	0.2728	65642	0.00112733	74.0816
rs2847278	T	C	-0.144528	0.0132236	8.32722e-28	-0.0549	0.0287	0.0555994	0.841	65642	0.00084465	55.4897
rs2974935	T	G	0.0687256	0.0100715	8.86748e-12	0.0409	0.0205	0.0459801	0.4948	65642	0.00052735	34.6335
rs3024493	A	C	0.196922	0.0131753	1.64778e-50	-0.0176	0.0282	0.533499	0.1572	65642	0.00115507	75.9064
rs3184504	C	T	-0.0600317	0.00989211	1.28988e-09	0.02	0.0207	0.3347	0.5074	65642	0.000468993	30.7991
rs34779708	G	T	0.106679	0.0102408	2.073e-25	-0.0585	0.0211	0.00554396	0.3512	65642	0.000805043	52.8856
rs34804116	A	C	-0.0574631	0.0104322	3.62402e-08	0.0204	0.0212	0.3353	0.3867	65642	0.000425684	27.9538
rs34856868	A	G	-0.195275	0.0340546	9.79873e-09	0.0095	0.0575	0.868	0.03159	65642	0.000443144	29.1009
rs35164067	A	G	-0.11754	0.0127318	2.65705e-20	-0.0216	0.0268	0.4199	0.2039	65642	0.000713461	46.865
rs35256947	C	T	0.0821647	0.0113176	3.87347e-13	-0.0026	0.0246	0.9147	0.2594	65642	0.000561055	36.8483
rs35730213	C	G	-0.159624	0.0113656	8.33489e-45	0.0168	0.0249	0.4997	0.2807	65642	0.00108538	71.3215
rs36048684	A	T	-0.0941465	0.0159649	3.69939e-09	0.013	0.0398	0.7446	0.1107	65642	0.000455735	29.9281
rs367569	T	C	-0.0958166	0.011275	1.92664e-17	0.0066	0.0229	0.7732	0.2891	65642	0.000656748	43.1372
rs3776414	G	T	0.0773716	0.0101613	2.65033e-14	0.0008	0.0223	0.9726	0.3756	65642	0.000588446	38.6483
rs3801835	T	C	0.064107	0.0106005	1.47058e-09	0.0306	0.0228	0.1793	0.3447	65642	0.000467362	30.692
rs3853824	C	T	0.064031	0.0104099	7.70123e-10	-0.0118	0.0205	0.5642	0.6385	65642	0.000475355	31.2171
rs4692386	C	T	0.0579752	0.0101746	1.21194e-08	-0.0108	0.0211	0.6093	0.593	65642	0.000440351	28.9174
rs4703855	T	C	-0.0710611	0.0109034	7.15649e-11	-0.0142	0.0212	0.5022	0.2998	65642	0.000503668	33.0774
rs4743820	T	C	0.0639523	0.0108526	3.79656e-09	0.04	0.0217	0.0654892	0.7019	65642	0.000455404	29.9063
rs4795397	G	A	0.138343	0.00996661	8.30233e-44	0.0007	0.0204	0.9738	0.4713	65642	0.00107271	70.4886
rs4976646	C	T	0.0730113	0.0104794	3.23445e-12	0.1282	0.0212	1.57801e-09	0.3415	65642	0.000538428	35.3615
rs516246	T	C	0.0755599	0.0101797	1.14842e-13	0.0154	0.021	0.4633	0.4652	65642	0.000573628	37.6746
rs55808324	A	G	0.141213	0.016844	5.13452e-17	0.0028	0.0368	0.9383	0.09318	65642	0.000647894	42.5553
rs559928	C	T	0.094388	0.0129645	3.32583e-13	-0.0392	0.0255	0.1237	0.8128	65642	0.000562646	36.9529
rs56167332	A	C	0.155855	0.0104967	7.16638e-50	-0.0014	0.0222	0.9485	0.3375	65642	0.00114747	75.4066
rs6058869	T	C	0.0556615	0.0100037	2.63494e-08	-0.0001	0.0207	0.9969	0.3991	65642	0.00043	28.2373
rs6062496	A	G	0.123216	0.0102312	2.10814e-33	-0.0084	0.0213	0.6925	0.5694	65642	0.000930711	61.1488
rs6074022	T	C	-0.0742587	0.0114338	8.32339e-11	0.0391	0.0229	0.08831	0.7497	65642	0.000501916	32.9623
rs6111031	T	C	-0.264091	0.0147557	1.23225e-71	0.0033	0.0308	0.9135	0.1591	65642	0.00138315	90.9155
rs62037363	C	T	0.0987549	0.0102618	6.36209e-22	0.0024	0.0207	0.9094	0.3911	65642	0.00074372	48.8541
rs62434177	A	G	-0.179105	0.031375	1.13951e-08	0.0612	0.044	0.1646	0.03236	65642	0.000441162	28.9707
rs6456426	A	C	-0.0643405	0.0099028	8.18276e-11	-0.0037	0.0204	0.8541	0.4984	65642	0.000502112	32.9752
rs6466198	T	A	0.0841312	0.0102451	2.17771e-16	-0.0289	0.0212	0.1734	0.386	65642	0.000634622	41.683
rs648541	G	A	-0.0648616	0.0106716	1.21728e-09	-0.0243	0.0209	0.2451	0.3409	65642	0.000469713	30.8464
rs6500315	G	A	0.0766082	0.0118778	1.12065e-10	-0.0057	0.0285	0.8404	0.7753	65642	0.000498441	32.734
rs6561151	A	G	0.1	0.0118661	3.53346e-17	0.0544	0.0255	0.0325297	0.2235	65642	0.000651278	42.7777
rs6584281	G	A	-0.164639	0.00992861	9.36268e-62	-0.0434	0.0204	0.0333503	0.5188	65642	0.0012815	84.2256
rs6588248	G	T	0.0819867	0.0099185	1.38484e-16	-0.0202	0.0204	0.3222	0.5297	65642	0.00063881	41.9583
rs6651252	C	T	-0.0908484	0.014833	9.08239e-10	-0.0482	0.032	0.1325	0.13	65642	0.000473328	31.084
rs6708373	G	A	0.134178	0.0099341	1.42561e-41	0.0977	0.0205	1.89898e-06	0.5277	65642	0.00104382	68.5882
rs6740462	A	C	0.0799597	0.0116057	5.59114e-12	0.0439	0.0211	0.0376903	0.7378	65642	0.000532444	34.9683
rs6745185	G	T	0.0698267	0.0115253	1.37322e-09	0.0303	0.0271	0.2645	0.7389	65642	0.000468213	30.7479
rs67643815	T	G	-0.0629092	0.0101798	6.41889e-10	-0.0236	0.0207	0.2551	0.5342	65642	0.000477583	31.3636
rs6933404	C	T	0.0957518	0.0122643	5.83848e-15	0.0131	0.026	0.6151	0.2108	65642	0.000603363	39.6286
rs7011507	A	G	-0.0846011	0.0150825	2.03222e-08	0.0046	0.0365	0.8996	0.1233	65642	0.000433488	28.4665
rs7015630	C	T	-0.0627799	0.0113167	2.89694e-08	0.0048	0.0229	0.8334	0.2657	65642	0.000428721	28.1533
rs71593329	G	T	-0.0978042	0.0126731	1.18659e-14	0.0034	0.0285	0.9035	0.1998	65642	0.000596416	39.1721
rs7194886	T	C	-0.126026	0.0100135	2.53338e-36	0.018	0.0204	0.3771	0.4357	65642	0.000972632	63.9057
rs7240004	G	A	-0.0665215	0.0102898	1.01436e-10	0.0202	0.0212	0.3391	0.3795	65642	0.000499608	32.8107
rs7253253	T	G	-0.134424	0.02313	6.18586e-09	-0.0661	0.0441	0.1336	0.95432	65642	0.000449134	29.4944
rs72634258	C	T	-0.126877	0.0139965	1.24652e-19	0.0287	0.0235	0.221	0.1757	65642	0.000700548	46.0162
rs72924296	G	A	-0.0638392	0.0112629	1.44391e-08	0.0036	0.0244	0.8832	0.2696	65642	0.000438038	28.7654
rs744166	G	A	-0.100017	0.0102076	1.14446e-22	0.0018	0.0206	0.9299	0.4204	65642	0.000757224	49.7419
rs7523442	T	C	0.124537	0.00990061	2.76439e-36	0.0097	0.0204	0.6348	0.5356	65642	0.0009721	63.8707
rs7547569	C	T	-0.6472	0.0232516	1.65196e-170	-0.003	0.0486	0.9514	0.06675	65642	0.0021511	141.502
rs7608910	G	A	0.126444	0.0100484	2.59956e-36	0.0285	0.0211	0.1765	0.3909	65642	0.000972469	63.895
rs7657746	G	A	-0.0868542	0.0118004	1.83485e-13	-0.0379	0.0292	0.1939	0.244	65642	0.000568812	37.358
rs769177	T	C	0.260903	0.0285603	6.5283e-20	0.0475	0.0445	0.2852	0.02548	65642	0.000705977	46.3731
rs7773324	A	G	0.061818	0.0106192	5.83687e-09	0.0275	0.0205	0.1811	0.6002	65642	0.000449881	29.5435
rs780094	C	T	-0.0783055	0.00996426	3.88329e-15	-0.0444	0.0213	0.0373499	0.6051	65642	0.000607325	39.8891
rs7848647	C	T	0.13239	0.0106897	3.15791e-35	-0.0143	0.0221	0.5166	0.6746	65642	0.000957115	62.8852
rs78487399	C	G	-0.132093	0.0163913	7.71081e-16	-0.0123	0.0446	0.783599	0.90326	65642	0.000622789	40.9053
rs913678	C	T	-0.0691643	0.0105418	5.34687e-11	-0.0382	0.0215	0.0757495	0.3293	65642	0.000507039	33.2989
rs9264942	C	T	0.094692	0.0107773	1.54703e-18	0.0514	0.0228	0.0241301	0.3529	65642	0.000679012	44.6006
rs9273363	A	C	-0.193129	0.0120075	3.30217e-58	-0.0571	0.0242	0.0183101	0.2748	65642	0.00124299	81.6917
rs941823	C	T	0.0830172	0.0115361	6.18728e-13	0.0057	0.023	0.8044	0.7509	65642	0.000556139	36.5253
rs9457247	T	C	0.089151	0.0102086	2.48085e-18	-0.0061	0.0204	0.7641	0.5398	65642	0.000674892	44.3298
rs9557207	G	A	-0.0878448	0.0120782	3.5156e-13	-0.0102	0.03	0.734199	0.2231	65642	0.000562067	36.9148
rs974801	G	A	-0.0727718	0.0101382	7.07457e-13	-0.0135	0.021	0.520701	0.3799	65642	0.000554723	36.4323
rs9836291	A	G	0.160867	0.0105244	9.61391e-53	-0.0802	0.0208	0.000117601	0.2878	65642	0.00118126	77.6293
rs9889296	A	G	-0.104999	0.0112854	1.35301e-20	-0.0015	0.0216	0.9454	0.2723	65642	0.000719023	47.2306

[truncated: 3 more sheets: Table S11, Table S12, Table S13]
